# Supplementary material for: N 2,N 2,N 4,N 4,N 6,N 6-Hexapropyl-1,3,5-triazine-2,4,6-triamine
Source: Acta Crystallogr Sect E Struct Rep Online. 2008 Aug 13;64(Pt 9):o1744. doi: 10.1107/S1600536808025166 (PMC2960659; doi:10.1107/S1600536808025166)
Supplement: Supplementary file 1 [file e-64-o1744-sup1.cif]

##############################################################################
###                                                                        ###
###        Electronic paper (Acta Crystallographica Section E)             ###
###                                                                        ###
##############################################################################
#                                                                            #
# This CIF contains the data in a paper accepted for publication in Acta     #
# Crystallographica Section E. It conforms to the requirements of Notes      #
# for Authors for Section E, and has been peer reviewed under the auspices   #
# of the IUCr Commission on Journals.                                        #
#                                                                            #
# Full details of the Crystallographic Information File format               #
# are given in the paper "The Crystallographic Information File (CIF):       #
# a New Standard Archive File for Crystallography" by S. R. Hall, F. H.      #
# Allen and I. D. Brown [Acta Cryst. (1991), A47, 655-685].                  #
#                                                                            #
# The current version of the core CIF dictionary is obtainable from          #
# ftp://ftp.iucr.org/pub/cif_core.dic. The current version number is 2.4.    #
#                                                                            #
# Software is freely available for graphical display of the structure(s) in  #
# this CIF.  For information consult the CIF home page http://www.iucr.org/  #
# cif/home.html                                                              #
#                                                                            #
# This file may be used for bona fide research purposes within the           #
# scientific community so long as proper attribution is given to the journal # 
# article from which it was obtained.                                        #
#                                                                            #
##############################################################################
                                             
data_global
_audit_creation_method     'form.cif (version 2.0)'
_journal_data_validation_number     ?
_journal_date_recd_electronic     2008-07-30
_journal_date_accepted     2008-08-05
_journal_name_full     'Acta Crystallographica, Section E'
_journal_year     2008
_journal_volume     64
_journal_issue      9
_journal_page_first     o1744
_journal_page_last     o1744
_journal_paper_category     QO
_journal_coeditor_code     AT2607
_publ_contact_author_name     'Fang-Fang Jian'
_publ_contact_author_address
;
Microscale Science Institute, Weifang University,
Weifang 261061,
People's Republic of China
;
_publ_contact_author_email     'ffjian2008@163.com'
_publ_contact_author_fax     '86-0536-8785802'
_publ_contact_author_phone     '86-0536-8785802'
_publ_section_title
;\
<i>N</i>^2^,<i>N</i>^2^,<i>N</i>^4^,<i>N</i>^4^,<i>N</i>^6^,<i>N</i>^6^-\
Hexapropyl-1,3,5-triazine-2,4,6-triamine
;
loop_
    _publ_author_name
    _publ_author_address
    'Yu-Feng Li'
;
  Microscale Science Institute,
  Weifang University,
  Weifang 261061,
  People's Republic of China
;
    'Fang-Fang Jian'
;
  Microscale Science Institute,
  Weifang University,
  Weifang 261061,
  People's Republic of China
;
data_I
_audit_creation_method     SHELXL-97
_chemical_name_systematic
;
N^2^,N^2^,N^4^,N^4^,N^6^,N^6^-Hexapropyl-1,3,5-triazine-2,4,6-triamine
;
_chemical_name_common     ?
_chemical_formula_moiety     'C21 H42 N6'
_chemical_formula_sum     'C21 H42 N6'
_chemical_formula_iupac     'C21 H42 N6'
_chemical_formula_weight     378.61
_chemical_melting_point     ?
_symmetry_cell_setting     triclinic
_symmetry_space_group_name_H-M     'P -1'
_symmetry_space_group_name_Hall     '-P 1'
loop_
    _symmetry_equiv_pos_as_xyz
    'x, y, z'
    '-x, -y, -z'
_cell_length_a     9.847(2)
_cell_length_b     12.044(2)
_cell_length_c     12.910(3)
_cell_angle_alpha     116.57(2)
_cell_angle_beta     96.94(4)
_cell_angle_gamma     106.81(3)
_cell_volume     1253.7(7)
_cell_formula_units_Z     2
_cell_measurement_reflns_used     5779
_cell_measurement_theta_min     1.87
_cell_measurement_theta_max     26.76
_cell_measurement_temperature     295(2)
_exptl_crystal_description     prism
_exptl_crystal_colour     colourless
_exptl_crystal_size_max     0.32
_exptl_crystal_size_mid     0.24
_exptl_crystal_size_min     0.13
_exptl_crystal_density_diffrn     1.003
_exptl_crystal_density_meas     ?
_exptl_crystal_density_method     'not measured'
_exptl_crystal_F_000     420
_exptl_absorpt_coefficient_mu     0.061
_exptl_absorpt_correction_type     multi-scan
_exptl_absorpt_process_details     '(DENZO-SMN; Otwinowski & Minor, 1997)'
_exptl_absorpt_correction_T_min     0.9806
_exptl_absorpt_correction_T_max     0.9921
_exptl_special_details
;
;
_diffrn_ambient_temperature     295(2)
_diffrn_radiation_type     MoK\a
_diffrn_radiation_wavelength     0.71073
_diffrn_radiation_source     'sealed tube'
_diffrn_radiation_monochromator     'graphite'
_diffrn_measurement_device_type     'Bruker P4'
_diffrn_measurement_method     \w
_diffrn_detector_area_resol_mean     ?
_diffrn_reflns_number     5686
_diffrn_reflns_av_R_equivalents     0.0188
_diffrn_reflns_av_sigmaI/netI     0.0607
_diffrn_reflns_theta_min     1.84
_diffrn_reflns_theta_max     26.97
_diffrn_reflns_theta_full     26.97
_diffrn_measured_fraction_theta_max     0.979
_diffrn_measured_fraction_theta_full     0.979
_diffrn_reflns_limit_h_min     0
_diffrn_reflns_limit_h_max     11
_diffrn_reflns_limit_k_min     -14
_diffrn_reflns_limit_k_max     14
_diffrn_reflns_limit_l_min     -15
_diffrn_reflns_limit_l_max     15
_diffrn_standards_number     3
_diffrn_standards_interval_count     100
_diffrn_standards_interval_time     0
_diffrn_standards_decay_%     0
_refine_special_details
;
Refinement of <i>F</i>^2^ against ALL reflections. The weighted <i>R</i>-factor
<i>wR</i> and goodness of fit <i>S</i> are based on <i>F</i>^2^, conventional
<i>R</i>-factors <i>R</i> are based on <i>F</i>, with <i>F</i> set to zero for
negative <i>F</i>^2^. The threshold expression of <i>F</i>^2^ >
\s(<i>F</i>^2^) is used only for calculating <i>R</i>-factors(gt) <i>etc</i>.
and is not relevant to the choice of reflections for refinement.
<i>R</i>-factors based on <i>F</i>^2^ are statistically about twice as large
as those based on <i>F</i>, and <i>R</i>- factors based on ALL data will be
even larger.
;
_reflns_number_total     5364
_reflns_number_gt     1966
_reflns_threshold_expression     I>2\s(I)
_refine_ls_structure_factor_coef     Fsqd
_refine_ls_matrix_type     full
_refine_ls_R_factor_all     0.1938
_refine_ls_R_factor_gt     0.0674
_refine_ls_wR_factor_gt     0.1412
_refine_ls_wR_factor_ref     0.1792
_refine_ls_goodness_of_fit_ref     1.003
_refine_ls_restrained_S_all     1.003
_refine_ls_number_reflns     5364
_refine_ls_number_parameters     245
_refine_ls_number_restraints     0
_refine_ls_hydrogen_treatment     constr
_refine_ls_weighting_scheme     calc
_refine_ls_weighting_details
; calc
1/[\s^2^(Fo^2^)+0.5P+(0.04P)^2^+sin\q/\l], where P = 0.5Fo^2^ + 0.5Fc^2^
;
_atom_sites_solution_hydrogens     geom
_atom_sites_solution_primary     direct
_atom_sites_solution_secondary     difmap
_refine_ls_shift/su_max     0.000
_refine_ls_shift/su_mean     0.000
_refine_diff_density_max     0.317
_refine_diff_density_min     -0.174
_refine_ls_extinction_method     'SHELXL97 (Sheldrick, 2008)'
_refine_ls_extinction_coef     0.061(3)
_refine_ls_extinction_expression
                                  'Fc^*^=kFc[1+0.001xFc^2^\l^3^/sin(2\q)]^-1/4^'
loop_
    _atom_type_symbol
    _atom_type_description
    _atom_type_scat_dispersion_real
    _atom_type_scat_dispersion_imag
    _atom_type_scat_source
    'C' 'C' 0.0033 0.0016
                         'International Tables Vol C Tables 4.2.6.8 and 6.1.1.4'
    'H' 'H' 0.0000 0.0000
                         'International Tables Vol C Tables 4.2.6.8 and 6.1.1.4'
    'N' 'N' 0.0061 0.0033
                         'International Tables Vol C Tables 4.2.6.8 and 6.1.1.4'
_computing_data_collection     'XSCANS (Bruker, 1996)'
_computing_cell_refinement     'XSCANS (Bruker, 1996)'
_computing_data_reduction     'SHELXTL (Sheldrick, 2008)'
_computing_structure_solution     'SHELXS97 (Sheldrick, 2008)'
_computing_structure_refinement     'SHELXL97 (Sheldrick, 2008)'
_computing_molecular_graphics     'SHELXTL (Sheldrick, 2008)'
_computing_publication_material     'SHELXTL (Sheldrick, 2008)'
loop_
    _atom_site_type_symbol
    _atom_site_label
    _atom_site_fract_x
    _atom_site_fract_y
    _atom_site_fract_z
    _atom_site_U_iso_or_equiv
    _atom_site_adp_type
    _atom_site_calc_flag
    _atom_site_refinement_flags
    _atom_site_occupancy
    _atom_site_disorder_assembly
    _atom_site_disorder_group
    N N1 0.4912(3) 0.6819(2) 0.6032(2) 0.0771(7) Uani d . 1 . .
    N N2 0.0405(3) 0.3446(2) 0.5011(2) 0.0786(7) Uani d . 1 . .
    N N3 0.1842(3) 0.4375(3) 0.2129(2) 0.0921(8) Uani d . 1 . .
    N N4 0.3388(3) 0.5651(2) 0.4067(2) 0.0706(7) Uani d . 1 . .
    N N5 0.2667(3) 0.5137(2) 0.55636(19) 0.0705(6) Uani d . 1 . .
    N N6 0.1080(3) 0.3826(2) 0.3515(2) 0.0713(7) Uani d . 1 . .
    C C1 0.5019(5) 0.8038(5) 0.9325(3) 0.1492(17) Uani d . 1 . .
    H H1A 0.4615 0.8624 0.9856 0.224 Uiso calc R 1 . .
    H H1B 0.6076 0.8398 0.9664 0.224 Uiso calc R 1 . .
    H H1C 0.4595 0.7162 0.9231 0.224 Uiso calc R 1 . .
    C C2 0.4656(4) 0.7929(4) 0.8097(3) 0.1069(11) Uani d . 1 . .
    H H2A 0.3589 0.7575 0.7757 0.128 Uiso calc R 1 . .
    H H2B 0.5069 0.8817 0.8192 0.128 Uiso calc R 1 . .
    C C3 0.5281(3) 0.7023(3) 0.7252(3) 0.0900(10) Uani d . 1 . .
    H H3A 0.6352 0.7404 0.7584 0.108 Uiso calc R 1 . .
    H H3B 0.4909 0.6156 0.7201 0.108 Uiso calc R 1 . .
    C C4 0.6951(4) 0.9729(4) 0.5583(4) 0.1302(14) Uani d . 1 . .
    H H4A 0.6774 1.0520 0.5724 0.195 Uiso calc R 1 . .
    H H4B 0.6883 0.9206 0.4745 0.195 Uiso calc R 1 . .
    H H4C 0.7923 0.9987 0.6075 0.195 Uiso calc R 1 . .
    C C5 0.5798(4) 0.8894(3) 0.5909(3) 0.1069(11) Uani d . 1 . .
    H H5A 0.5856 0.9435 0.6752 0.128 Uiso calc R 1 . .
    H H5B 0.4817 0.8650 0.5420 0.128 Uiso calc R 1 . .
    C C6 0.6005(3) 0.7640(3) 0.5718(3) 0.0853(9) Uani d . 1 . .
    H H6A 0.5946 0.7102 0.4874 0.102 Uiso calc R 1 . .
    H H6B 0.6990 0.7888 0.6202 0.102 Uiso calc R 1 . .
    C C7 0.1670(5) 0.3639(5) 0.8037(3) 0.1554(18) Uani d . 1 . .
    H H7A 0.2222 0.3208 0.8272 0.233 Uiso calc R 1 . .
    H H7B 0.0717 0.3407 0.8172 0.233 Uiso calc R 1 . .
    H H7C 0.2201 0.4598 0.8510 0.233 Uiso calc R 1 . .
    C C8 0.1462(5) 0.3165(4) 0.6678(3) 0.1200(13) Uani d . 1 . .
    H H8A 0.2426 0.3380 0.6538 0.144 Uiso calc R 1 . .
    H H8B 0.0932 0.2196 0.6200 0.144 Uiso calc R 1 . .
    C C9 0.0622(4) 0.3824(3) 0.6288(3) 0.0927(10) Uani d . 1 . .
    H H9A -0.0341 0.3594 0.6426 0.111 Uiso calc R 1 . .
    H H9B 0.1146 0.4792 0.6790 0.111 Uiso calc R 1 . .
    C C10 -0.2179(5) -0.0011(4) 0.2490(4) 0.1599(18) Uani d . 1 . .
    H H10A -0.2036 -0.0841 0.2094 0.240 Uiso calc R 1 . .
    H H10B -0.2402 0.0254 0.1912 0.240 Uiso calc R 1 . .
    H H10C -0.2987 -0.0133 0.2830 0.240 Uiso calc R 1 . .
    C C11 -0.0829(4) 0.1031(4) 0.3453(3) 0.1207(13) Uani d . 1 . .
    H H11A -0.0013 0.1139 0.3107 0.145 Uiso calc R 1 . .
    H H11B -0.0596 0.0749 0.4024 0.145 Uiso calc R 1 . .
    C C12 -0.0979(3) 0.2375(3) 0.4121(3) 0.0880(9) Uani d . 1 . .
    H H12A -0.1298 0.2618 0.3539 0.106 Uiso calc R 1 . .
    H H12B -0.1737 0.2286 0.4526 0.106 Uiso calc R 1 . .
    C C13 -0.1129(5) 0.1115(4) -0.0532(4) 0.1646(19) Uani d . 1 . .
    H H13A -0.1114 0.0240 -0.1008 0.247 Uiso calc R 1 . .
    H H13B -0.1299 0.1473 -0.1045 0.247 Uiso calc R 1 . .
    H H13C -0.1910 0.1045 -0.0157 0.247 Uiso calc R 1 . .
    C C14 0.0419(5) 0.2090(4) 0.0485(4) 0.1355(15) Uani d . 1 . .
    H H14A 0.0606 0.1727 0.0999 0.163 Uiso calc R 1 . .
    H H14B 0.1213 0.2167 0.0113 0.163 Uiso calc R 1 . .
    C C15 0.0374(4) 0.3384(4) 0.1194(3) 0.1107(12) Uani d . 1 . .
    H H15A -0.0391 0.3305 0.1594 0.133 Uiso calc R 1 . .
    H H15B 0.0122 0.3714 0.0666 0.133 Uiso calc R 1 . .
    C C16 0.4074(6) 0.7152(5) 0.1645(5) 0.194(2) Uani d . 1 . .
    H H16A 0.3964 0.7963 0.1762 0.291 Uiso calc R 1 . .
    H H16B 0.4037 0.6610 0.0818 0.291 Uiso calc R 1 . .
    H H16C 0.5010 0.7376 0.2169 0.291 Uiso calc R 1 . .
    C C17 0.2822(5) 0.6369(4) 0.1941(4) 0.1364(15) Uani d . 1 . .
    H H17A 0.2853 0.6916 0.2775 0.164 Uiso calc R 1 . .
    H H17B 0.1875 0.6155 0.1423 0.164 Uiso calc R 1 . .
    C C18 0.2973(4) 0.5110(3) 0.1757(3) 0.1099(12) Uani d . 1 . .
    H H18A 0.2867 0.4537 0.0909 0.132 Uiso calc R 1 . .
    H H18B 0.3955 0.5324 0.2224 0.132 Uiso calc R 1 . .
    C C19 0.3614(3) 0.5835(3) 0.5187(3) 0.0672(7) Uani d . 1 . .
    C C20 0.1420(3) 0.4161(3) 0.4683(3) 0.0672(7) Uani d . 1 . .
    C C21 0.2109(4) 0.4625(3) 0.3276(2) 0.0689(7) Uani d . 1 . .
loop_
    _atom_site_aniso_label
    _atom_site_aniso_U_11
    _atom_site_aniso_U_22
    _atom_site_aniso_U_33
    _atom_site_aniso_U_12
    _atom_site_aniso_U_13
    _atom_site_aniso_U_23
    N1 0.0721(17) 0.0766(16) 0.0648(16) 0.0163(14) 0.0150(14) 0.0306(13)
    N2 0.0749(17) 0.0800(17) 0.0733(16) 0.0149(14) 0.0245(14) 0.0413(14)
    N3 0.096(2) 0.0876(18) 0.0616(16) 0.0011(16) 0.0113(15) 0.0375(14)
    N4 0.0734(17) 0.0688(15) 0.0576(14) 0.0195(14) 0.0176(13) 0.0279(12)
    N5 0.0706(16) 0.0686(15) 0.0648(15) 0.0181(13) 0.0186(14) 0.0336(13)
    N6 0.0726(17) 0.0701(15) 0.0659(16) 0.0193(13) 0.0201(12) 0.0353(13)
    C1 0.172(4) 0.183(4) 0.082(3) 0.065(4) 0.041(3) 0.060(3)
    C2 0.108(3) 0.110(3) 0.089(2) 0.042(2) 0.026(2) 0.041(2)
    C3 0.074(2) 0.089(2) 0.082(2) 0.0237(18) 0.0119(17) 0.0308(18)
    C4 0.128(3) 0.117(3) 0.176(4) 0.043(3) 0.064(3) 0.096(3)
    C5 0.110(3) 0.100(3) 0.127(3) 0.045(2) 0.047(2) 0.065(2)
    C6 0.064(2) 0.085(2) 0.092(2) 0.0170(17) 0.0177(17) 0.0406(18)
    C7 0.208(5) 0.207(5) 0.107(3) 0.106(4) 0.065(3) 0.104(3)
    C8 0.142(4) 0.133(3) 0.119(3) 0.072(3) 0.055(3) 0.075(3)
    C9 0.090(2) 0.103(2) 0.107(3) 0.039(2) 0.046(2) 0.066(2)
    C10 0.134(4) 0.112(3) 0.163(4) 0.019(3) 0.011(3) 0.039(3)
    C11 0.099(3) 0.094(3) 0.127(3) 0.010(2) 0.003(2) 0.046(2)
    C12 0.074(2) 0.084(2) 0.098(2) 0.0205(18) 0.0306(19) 0.045(2)
    C13 0.134(4) 0.126(3) 0.122(3) 0.009(3) -0.016(3) 0.013(3)
    C14 0.142(4) 0.134(4) 0.134(3) 0.065(3) 0.048(3) 0.061(3)
    C15 0.143(4) 0.098(3) 0.091(3) 0.041(3) 0.043(3) 0.049(2)
    C16 0.199(5) 0.192(5) 0.210(5) 0.022(4) 0.079(5) 0.145(5)
    C17 0.135(4) 0.155(4) 0.142(4) 0.049(3) 0.046(3) 0.096(3)
    C18 0.144(3) 0.092(3) 0.075(2) 0.026(2) 0.019(2) 0.043(2)
    C19 0.071(2) 0.0604(17) 0.0604(18) 0.0230(16) 0.0166(16) 0.0252(15)
    C20 0.072(2) 0.0647(18) 0.069(2) 0.0267(16) 0.0256(17) 0.0355(16)
    C21 0.080(2) 0.0698(18) 0.0536(17) 0.0290(17) 0.0182(16) 0.0295(15)
_geom_special_details
;
All e.s.d.'s (except the e.s.d. in the dihedral angle between two l.s. planes)
are estimated using the full covariance matrix. The cell e.s.d.'s are taken
into account individually in the estimation of e.s.d.'s in distances, angles
and torsion angles; correlations between e.s.d.'s in cell parameters are only
used when they are defined by crystal symmetry. An approximate (isotropic)
treatment of cell e.s.d.'s is used for estimating e.s.d.'s involving l.s.
planes.
;
loop_
    _geom_bond_atom_site_label_1
    _geom_bond_atom_site_label_2
    _geom_bond_site_symmetry_2
    _geom_bond_distance
    _geom_bond_publ_flag
    N1 C19 . 1.363(3) ?
    N1 C3 . 1.462(3) ?
    N1 C6 . 1.466(3) ?
    N2 C20 . 1.361(3) ?
    N2 C12 . 1.456(4) ?
    N2 C9 . 1.469(4) ?
    N3 C21 . 1.346(3) ?
    N3 C18 . 1.481(4) ?
    N3 C15 . 1.505(4) ?
    N4 C19 . 1.339(3) ?
    N4 C21 . 1.348(3) ?
    N5 C20 . 1.347(3) ?
    N5 C19 . 1.355(3) ?
    N6 C21 . 1.350(3) ?
    N6 C20 . 1.343(3) ?
    C1 C2 . 1.520(4) ?
    C1 H1A . 0.9600 ?
    C1 H1B . 0.9600 ?
    C1 H1C . 0.9600 ?
    C2 C3 . 1.499(4) ?
    C2 H2A . 0.9700 ?
    C2 H2B . 0.9700 ?
    C3 H3A . 0.9700 ?
    C3 H3B . 0.9700 ?
    C4 C5 . 1.520(4) ?
    C4 H4A . 0.9600 ?
    C4 H4B . 0.9600 ?
    C4 H4C . 0.9600 ?
    C5 C6 . 1.496(4) ?
    C5 H5A . 0.9700 ?
    C5 H5B . 0.9700 ?
    C6 H6A . 0.9700 ?
    C6 H6B . 0.9700 ?
    C7 C8 . 1.548(4) ?
    C7 H7A . 0.9600 ?
    C7 H7B . 0.9600 ?
    C7 H7C . 0.9600 ?
    C8 C9 . 1.485(4) ?
    C8 H8A . 0.9700 ?
    C8 H8B . 0.9700 ?
    C9 H9A . 0.9700 ?
    C9 H9B . 0.9700 ?
    C10 C11 . 1.458(5) ?
    C10 H10A . 0.9600 ?
    C10 H10B . 0.9600 ?
    C10 H10C . 0.9600 ?
    C11 C12 . 1.518(4) ?
    C11 H11A . 0.9700 ?
    C11 H11B . 0.9700 ?
    C12 H12A . 0.9700 ?
    C12 H12B . 0.9700 ?
    C13 C14 . 1.590(5) ?
    C13 H13A . 0.9600 ?
    C13 H13B . 0.9600 ?
    C13 H13C . 0.9600 ?
    C14 C15 . 1.429(5) ?
    C14 H14A . 0.9700 ?
    C14 H14B . 0.9700 ?
    C15 H15A . 0.9700 ?
    C15 H15B . 0.9700 ?
    C16 C17 . 1.522(5) ?
    C16 H16A . 0.9600 ?
    C16 H16B . 0.9600 ?
    C16 H16C . 0.9600 ?
    C17 C18 . 1.482(5) ?
    C17 H17A . 0.9700 ?
    C17 H17B . 0.9700 ?
    C18 H18A . 0.9700 ?
    C18 H18B . 0.9700 ?
loop_
    _geom_angle_atom_site_label_1
    _geom_angle_atom_site_label_2
    _geom_angle_atom_site_label_3
    _geom_angle_site_symmetry_1
    _geom_angle_site_symmetry_3
    _geom_angle
    _geom_angle_publ_flag
    C19 N1 C3 . . 120.5(3) ?
    C19 N1 C6 . . 120.8(2) ?
    C3 N1 C6 . . 118.5(2) ?
    C20 N2 C12 . . 120.5(2) ?
    C20 N2 C9 . . 120.5(3) ?
    C12 N2 C9 . . 118.8(2) ?
    C21 N3 C18 . . 120.8(3) ?
    C21 N3 C15 . . 121.6(3) ?
    C18 N3 C15 . . 117.5(3) ?
    C19 N4 C21 . . 113.6(2) ?
    C20 N5 C19 . . 113.8(2) ?
    C21 N6 C20 . . 113.2(2) ?
    C2 C1 H1A . . 109.5 ?
    C2 C1 H1B . . 109.5 ?
    H1A C1 H1B . . 109.5 ?
    C2 C1 H1C . . 109.5 ?
    H1A C1 H1C . . 109.5 ?
    H1B C1 H1C . . 109.5 ?
    C3 C2 C1 . . 110.5(3) ?
    C3 C2 H2A . . 109.6 ?
    C1 C2 H2A . . 109.6 ?
    C3 C2 H2B . . 109.6 ?
    C1 C2 H2B . . 109.6 ?
    H2A C2 H2B . . 108.1 ?
    N1 C3 C2 . . 113.4(3) ?
    N1 C3 H3A . . 108.9 ?
    C2 C3 H3A . . 108.9 ?
    N1 C3 H3B . . 108.9 ?
    C2 C3 H3B . . 108.9 ?
    H3A C3 H3B . . 107.7 ?
    C5 C4 H4A . . 109.5 ?
    C5 C4 H4B . . 109.5 ?
    H4A C4 H4B . . 109.5 ?
    C5 C4 H4C . . 109.5 ?
    H4A C4 H4C . . 109.5 ?
    H4B C4 H4C . . 109.5 ?
    C6 C5 C4 . . 112.6(3) ?
    C6 C5 H5A . . 109.1 ?
    C4 C5 H5A . . 109.1 ?
    C6 C5 H5B . . 109.1 ?
    C4 C5 H5B . . 109.1 ?
    H5A C5 H5B . . 107.8 ?
    N1 C6 C5 . . 113.8(3) ?
    N1 C6 H6A . . 108.8 ?
    C5 C6 H6A . . 108.8 ?
    N1 C6 H6B . . 108.8 ?
    C5 C6 H6B . . 108.8 ?
    H6A C6 H6B . . 107.7 ?
    C8 C7 H7A . . 109.5 ?
    C8 C7 H7B . . 109.5 ?
    H7A C7 H7B . . 109.5 ?
    C8 C7 H7C . . 109.5 ?
    H7A C7 H7C . . 109.5 ?
    H7B C7 H7C . . 109.5 ?
    C9 C8 C7 . . 110.8(3) ?
    C9 C8 H8A . . 109.5 ?
    C7 C8 H8A . . 109.5 ?
    C9 C8 H8B . . 109.5 ?
    C7 C8 H8B . . 109.5 ?
    H8A C8 H8B . . 108.1 ?
    N2 C9 C8 . . 114.1(3) ?
    N2 C9 H9A . . 108.7 ?
    C8 C9 H9A . . 108.7 ?
    N2 C9 H9B . . 108.7 ?
    C8 C9 H9B . . 108.7 ?
    H9A C9 H9B . . 107.6 ?
    C11 C10 H10A . . 109.5 ?
    C11 C10 H10B . . 109.5 ?
    H10A C10 H10B . . 109.5 ?
    C11 C10 H10C . . 109.5 ?
    H10A C10 H10C . . 109.5 ?
    H10B C10 H10C . . 109.5 ?
    C10 C11 C12 . . 112.3(3) ?
    C10 C11 H11A . . 109.2 ?
    C12 C11 H11A . . 109.2 ?
    C10 C11 H11B . . 109.2 ?
    C12 C11 H11B . . 109.2 ?
    H11A C11 H11B . . 107.9 ?
    N2 C12 C11 . . 112.4(3) ?
    N2 C12 H12A . . 109.1 ?
    C11 C12 H12A . . 109.1 ?
    N2 C12 H12B . . 109.1 ?
    C11 C12 H12B . . 109.1 ?
    H12A C12 H12B . . 107.8 ?
    C14 C13 H13A . . 109.5 ?
    C14 C13 H13B . . 109.5 ?
    H13A C13 H13B . . 109.5 ?
    C14 C13 H13C . . 109.5 ?
    H13A C13 H13C . . 109.5 ?
    H13B C13 H13C . . 109.5 ?
    C15 C14 C13 . . 108.8(4) ?
    C15 C14 H14A . . 109.9 ?
    C13 C14 H14A . . 109.9 ?
    C15 C14 H14B . . 109.9 ?
    C13 C14 H14B . . 109.9 ?
    H14A C14 H14B . . 108.3 ?
    C14 C15 N3 . . 111.3(3) ?
    C14 C15 H15A . . 109.4 ?
    N3 C15 H15A . . 109.4 ?
    C14 C15 H15B . . 109.4 ?
    N3 C15 H15B . . 109.4 ?
    H15A C15 H15B . . 108.0 ?
    C17 C16 H16A . . 109.5 ?
    C17 C16 H16B . . 109.5 ?
    H16A C16 H16B . . 109.5 ?
    C17 C16 H16C . . 109.5 ?
    H16A C16 H16C . . 109.5 ?
    H16B C16 H16C . . 109.5 ?
    C18 C17 C16 . . 110.0(4) ?
    C18 C17 H17A . . 109.7 ?
    C16 C17 H17A . . 109.7 ?
    C18 C17 H17B . . 109.7 ?
    C16 C17 H17B . . 109.7 ?
    H17A C17 H17B . . 108.2 ?
    N3 C18 C17 . . 111.5(3) ?
    N3 C18 H18A . . 109.3 ?
    C17 C18 H18A . . 109.3 ?
    N3 C18 H18B . . 109.3 ?
    C17 C18 H18B . . 109.3 ?
    H18A C18 H18B . . 108.0 ?
    N4 C19 N5 . . 126.1(3) ?
    N4 C19 N1 . . 117.3(3) ?
    N5 C19 N1 . . 116.6(3) ?
    N5 C20 N6 . . 126.5(3) ?
    N5 C20 N2 . . 116.6(3) ?
    N6 C20 N2 . . 116.9(3) ?
    N6 C21 N3 . . 117.1(3) ?
    N6 C21 N4 . . 126.8(3) ?
    N3 C21 N4 . . 116.1(3) ?
