# Supplementary material for: N 2,N 2,N 4,N 4,N 6,N 6-Hexapropyl-1,3,5-triazine-2,4,6-triamine
Source: Acta Crystallogr Sect E Struct Rep Online. 2008 Aug 13;64(Pt 9):o1744. doi: 10.1107/S1600536808025166 (PMC2960659; doi:10.1107/S1600536808025166)
Supplement: Supplementary file 2 [file e-64-o1744-Isup2.hkl]

# 
# h,k,l, Fc-squared, Fo-squared, sigma(Fo-squared) and status flag 
# 
data_I
_shelx_title ' B in          P-1' 
_shelx_refln_list_code          4 
_shelx_F_calc_maximum      194.86 
_exptl_crystal_F_000       420.00 
_reflns_d_resolution_high  0.7836 
 
loop_ 
 _symmetry_equiv_pos_as_xyz 
 'x, y, z' 
 '-x, -y, -z' 
 
_cell_length_a     9.8470 
_cell_length_b    12.0440 
_cell_length_c    12.9100 
_cell_angle_alpha 116.570 
_cell_angle_beta   96.940 
_cell_angle_gamma 106.810 
 
_shelx_F_squared_multiplier     1.000 
 
loop_ 
 _refln_index_h 
 _refln_index_k 
 _refln_index_l 
 _refln_F_squared_calc 
 _refln_F_squared_meas 
 _refln_F_squared_sigma 
 _refln_observed_status 
   1   0   0      126.53      188.50      2.53 o 
   2   0   0      417.95      573.13      6.31 o 
   3   0   0      271.04      330.71      5.92 o 
   4   0   0        3.72        7.89      0.78 o 
   5   0   0      208.97      237.99      6.98 o 
   6   0   0        0.05       -1.41      1.95 o 
   7   0   0       19.90       24.46      1.88 o 
   8   0   0        2.69       -2.58      2.97 o 
   9   0   0        1.46        4.22      2.97 o 
  10   0   0        0.55       -0.31      1.72 o 
  11   0   0        0.03        0.00      3.75 o 
 -11   1   0        0.05       -3.75      3.75 o 
 -10   1   0        6.14        7.73      2.27 o 
  -9   1   0        2.04        4.61      1.64 o 
  -8   1   0       16.83       12.97      1.88 o 
  -7   1   0       21.41       16.56      1.72 o 
  -6   1   0        0.27       -1.56      1.80 o 
  -5   1   0       53.56       53.49      1.80 o 
  -4   1   0       13.54       13.75      0.86 o 
  -3   1   0      145.36      151.68      3.85 o 
  -2   1   0     3482.32     4122.74     16.96 o 
  -1   1   0       15.20       37.32      1.02 o 
   0   1   0     5416.68     4850.27     23.75 o 
   1   1   0      953.61      809.13      6.81 o 
   2   1   0       21.85       22.91      0.86 o 
   3   1   0      229.15      250.25      5.59 o 
   4   1   0        9.42       11.33      1.02 o 
   5   1   0        8.85        6.09      1.17 o 
   6   1   0      148.90      144.72      4.62 o 
   7   1   0        0.45        2.50      2.58 o 
   8   1   0       36.59       39.07      2.66 o 
   9   1   0        0.47        4.14      1.56 o 
  10   1   0        0.10       -2.03      3.51 o 
  11   1   0        0.44       -2.34      3.67 o 
 -11   2   0        0.01       -2.03      3.36 o 
 -10   2   0        3.22        0.70      2.89 o 
  -9   2   0        2.34       -3.20      3.20 o 
  -8   2   0        2.19       -1.56      2.50 o 
  -7   2   0        0.37       -0.23      1.80 o 
  -6   2   0        2.71        1.87      1.72 o 
  -5   2   0        0.71       -0.47      1.17 o 
  -4   2   0       10.18        8.75      0.78 o 
  -3   2   0       86.62       83.54      2.35 o 
  -2   2   0    37970.24    53815.61     93.54 o 
  -1   2   0       24.99       42.25      1.33 o 
   0   2   0       52.36       43.96      0.89 o 
   1   2   0     1282.35     1148.02      9.99 o 
   2   2   0        8.88       11.64      0.78 o 
   3   2   0     1043.08     1193.31     13.49 o 
   4   2   0        0.59       -0.31      1.33 o 
   5   2   0       35.96       33.69      1.80 o 
   6   2   0        0.01        0.23      2.11 o 
   7   2   0        1.43        4.14      2.58 o 
   8   2   0        2.43       -0.31      3.28 o 
   9   2   0        0.83        2.03      3.36 o 
  10   2   0        0.66       -4.06      4.06 o 
 -11   3   0        0.43        0.86      3.91 o 
 -10   3   0        0.95        0.39      3.28 o 
  -9   3   0       12.24        5.78      3.67 o 
  -8   3   0        0.29       -1.56      2.27 o 
  -7   3   0        1.21        2.03      2.27 o 
  -6   3   0        0.41        2.03      1.25 o 
  -5   3   0        1.44        0.78      1.41 o 
  -4   3   0      210.94      233.99      5.89 o 
  -3   3   0        0.78        1.02      1.02 o 
  -2   3   0     2353.69     2740.39     16.96 o 
  -1   3   0      880.62      864.37      8.91 o 
   0   3   0      428.48      427.22      5.28 o 
   1   3   0       71.17       90.43      2.74 o 
   2   3   0      103.03       89.38      2.66 o 
   3   3   0        7.71        8.98      1.02 o 
   4   3   0      186.22      183.60      5.33 o 
   5   3   0       12.21       17.66      1.56 o 
   6   3   0       25.93       24.30      1.95 o 
   7   3   0        5.10        5.31      1.72 o 
   8   3   0        0.06        1.48      3.12 o 
   9   3   0        0.20       -3.36      3.36 o 
  10   3   0        0.45        2.50      4.61 o 
 -11   4   0        0.00       -2.73      3.59 o 
 -10   4   0        1.79       -2.73      3.59 o 
  -9   4   0        8.84        6.95      1.87 o 
  -8   4   0        0.76        2.89      2.42 o 
  -7   4   0       22.76       23.21      1.80 o 
  -6   4   0       21.02       26.10      1.56 o 
  -5   4   0        1.44        0.70      0.78 o 
  -4   4   0      386.03      387.48      8.05 o 
  -3   4   0       51.40       64.30      1.88 o 
  -2   4   0     3056.54     3214.50     20.58 o 
  -1   4   0      835.59      767.08      9.94 o 
   0   4   0       22.09       16.72      0.69 o 
   1   4   0      678.19      663.29     10.26 o 
   2   4   0        0.01        0.16      1.56 o 
   3   4   0        2.89        1.56      1.80 o 
   4   4   0        0.26       -1.33      1.64 o 
   5   4   0        3.54        7.19      1.33 o 
   6   4   0        0.55       -1.17      2.58 o 
   7   4   0        0.62       -1.33      2.50 o 
   8   4   0        0.96        4.53      2.97 o 
   9   4   0        2.76       -0.86      3.36 o 
 -11   5   0        1.22        1.17      3.59 o 
 -10   5   0        1.22        3.91      3.36 o 
  -9   5   0        0.28       -1.25      2.58 o 
  -8   5   0        0.98       -1.56      2.58 o 
  -7   5   0       18.43       20.71      1.72 o 
  -6   5   0        4.95        3.12      1.02 o 
  -5   5   0        0.00       -1.41      1.48 o 
  -4   5   0      724.54      749.60     12.07 o 
  -3   5   0      159.19      159.04      4.39 o 
  -2   5   0       56.22       45.68      1.72 o 
  -1   5   0       63.21       48.58      1.56 o 
   0   5   0        7.23        5.08      0.62 o 
   1   5   0       75.75       76.05      2.35 o 
   2   5   0        6.25        4.06      1.02 o 
   3   5   0       91.43      103.58      3.21 o 
   4   5   0        7.01        7.50      1.41 o 
   5   5   0       11.43        9.61      1.56 o 
   6   5   0        1.42        3.44      3.05 o 
   7   5   0        0.43       -2.19      2.89 o 
   8   5   0        0.53       -4.30      4.30 o 
 -11   6   0        1.24       -1.95      3.83 o 
 -10   6   0        0.02        3.75      1.56 o 
  -9   6   0        6.20        6.09      1.64 o 
  -8   6   0        2.50        7.89      1.33 o 
  -7   6   0        0.00       -2.19      2.19 o 
  -6   6   0       12.56       29.61      1.88 o 
  -5   6   0       15.14       17.03      1.56 o 
  -4   6   0     2152.57     2312.48     22.17 o 
  -3   6   0       89.56       86.56      2.50 o 
  -2   6   0       12.59       12.19      1.17 o 
  -1   6   0       37.70       45.42      1.80 o 
   0   6   0        0.74        0.82      1.10 o 
   1   6   0       21.62       23.36      1.56 o 
   2   6   0        2.68        1.64      2.11 o 
   3   6   0       19.22       19.45      1.72 o 
   4   6   0       16.79       17.66      1.95 o 
   5   6   0        0.72       -1.25      2.42 o 
   6   6   0        0.40        2.34      2.66 o 
   7   6   0        3.28       -0.39      3.83 o 
   8   6   0        0.35        2.58      2.42 o 
 -11   7   0        0.25       -2.03      2.81 o 
 -10   7   0        0.66        3.67      3.20 o 
  -9   7   0        5.35        1.72      3.59 o 
  -8   7   0        0.80        2.66      1.33 o 
  -7   7   0        0.73        3.75      2.58 o 
  -6   7   0      111.44       89.75      3.13 o 
  -5   7   0        8.71       11.09      1.48 o 
  -4   7   0       36.61       50.73      2.27 o 
  -3   7   0       63.54       44.42      2.03 o 
  -2   7   0        1.16        3.20      0.78 o 
  -1   7   0       33.99       33.30      1.80 o 
   0   7   0        4.40        1.89      0.74 o 
   1   7   0       64.37       57.24      2.58 o 
   2   7   0       73.32       72.10      2.89 o 
   3   7   0        7.68       10.00      1.64 o 
   4   7   0       12.76       14.84      1.87 o 
   5   7   0        2.66       -3.36      3.36 o 
   6   7   0        2.29        1.72      2.89 o 
   7   7   0        3.08        1.41      2.58 o 
 -11   8   0        0.17       -0.86      3.36 o 
 -10   8   0        0.09        3.67      2.73 o 
  -9   8   0        0.00       -3.28      3.28 o 
  -8   8   0        3.94       15.94      2.03 o 
  -7   8   0        1.66       -0.31      2.89 o 
  -6   8   0      405.68      463.76     12.89 o 
  -5   8   0        2.88        3.28      2.42 o 
  -4   8   0        0.40       -1.87      1.95 o 
  -3   8   0        6.07        1.48      2.66 o 
  -2   8   0        0.46        2.27      2.19 o 
  -1   8   0       52.17       45.81      2.35 o 
   0   8   0        0.89        0.88      0.99 o 
   1   8   0       13.01       11.64      1.72 o 
   2   8   0       17.19       17.81      2.03 o 
   3   8   0        4.33        4.69      1.72 o 
   4   8   0        2.92        3.12      2.89 o 
   5   8   0        1.23       -2.81      3.12 o 
   6   8   0        0.15        0.94      3.36 o 
 -11   9   0        0.21        0.94      3.51 o 
 -10   9   0        0.17       -1.17      3.28 o 
  -9   9   0        0.26        1.56      3.20 o 
  -8   9   0       10.53        1.48      3.91 o 
  -7   9   0        0.31       -1.87      2.81 o 
  -6   9   0       46.95       54.56      2.97 o 
  -5   9   0       12.79       14.84      1.80 o 
  -4   9   0        0.76        1.48      2.11 o 
  -3   9   0        1.74       -1.09      2.11 o 
  -2   9   0        1.79        5.31      1.48 o 
  -1   9   0        1.21        0.62      2.73 o 
   0   9   0       38.25       35.58      2.31 o 
   1   9   0        0.01        1.72      2.58 o 
   2   9   0       12.94       11.41      1.80 o 
   3   9   0        3.72        2.73      2.97 o 
   4   9   0        0.73       -3.36      3.36 o 
   5   9   0        1.65        2.42      3.67 o 
 -11  10   0        0.00       -0.47      3.83 o 
 -10  10   0        0.09        0.94      2.89 o 
  -9  10   0        0.11        1.72      3.44 o 
  -8  10   0       33.53       31.49      3.05 o 
  -7  10   0        0.85       -1.02      2.89 o 
  -6  10   0        3.20        2.81      3.59 o 
  -5  10   0        4.80       10.62      1.80 o 
  -4  10   0        0.62        2.97      2.50 o 
  -3  10   0       20.54       24.30      2.19 o 
  -2  10   0        1.41        1.33      2.42 o 
  -1  10   0        2.66        0.00      2.58 o 
   0  10   0        4.58        7.17      1.80 o 
   1  10   0        2.20        3.83      2.81 o 
   2  10   0        0.29        2.34      1.64 o 
   3  10   0        0.09        1.80      3.05 o 
   4  10   0        0.79        2.42      2.89 o 
 -10  11   0        0.65       -4.37      4.37 o 
  -9  11   0        0.12       -0.39      3.36 o 
  -8  11   0       15.08        3.44      5.47 o 
  -7  11   0        1.26       -3.67      3.67 o 
  -6  11   0        0.82        1.17      3.12 o 
  -5  11   0        0.20        1.17      2.89 o 
  -4  11   0        3.51        8.28      1.72 o 
  -3  11   0        1.98        4.76      1.48 o 
  -2  11   0        2.91       -2.11      3.75 o 
  -1  11   0        3.46        3.05      1.87 o 
   0  11   0        2.50        0.57      2.29 o 
   1  11   0        1.30       -1.25      3.12 o 
   2  11   0        0.06       -0.86      3.20 o 
   3  11   0        0.49        1.02      3.75 o 
  -9  12   0        0.50        1.95      3.36 o 
  -8  12   0        3.88        4.22      5.00 o 
  -7  12   0        0.46        3.12      3.51 o 
  -6  12   0        0.36        2.27      1.72 o 
  -5  12   0        2.09        4.30      3.28 o 
  -4  12   0        1.48        2.58      3.12 o 
  -3  12   0        0.11        0.86      2.81 o 
  -2  12   0        0.20       -2.42      3.12 o 
  -1  12   0        0.01        1.80      3.44 o 
   0  12   0        0.77        0.45      2.59 o 
   1  12   0        0.02        2.50      3.75 o 
  -8  13   0        0.04        3.05      4.69 o 
  -7  13   0        0.19        5.47      3.59 o 
  -6  13   0        0.58       -3.91      3.91 o 
  -5  13   0        0.88        0.94      3.91 o 
  -4  13   0        0.02        1.41      3.36 o 
  -3  13   0        1.48        3.67      2.19 o 
  -2  13   0        0.00       -2.27      4.06 o 
  -1  13   0        0.06        2.50      3.67 o 
   4 -14   1        0.24        1.56      3.98 o 
   5 -14   1        0.10       -3.51      3.51 o 
   6 -14   1        0.57        3.59      3.59 o 
   0 -13   1        0.25       -0.44      1.98 o 
   1 -13   1        0.13       -4.37      4.37 o 
   2 -13   1        0.59        2.81      3.44 o 
   3 -13   1        2.51       -2.11      3.44 o 
   4 -13   1        0.00        2.27      3.12 o 
   5 -13   1        0.66        2.27      3.51 o 
   6 -13   1        0.09        3.91      1.72 o 
   7 -13   1        0.07        1.48      3.59 o 
   8 -13   1        0.33       -1.80      3.59 o 
  -2 -12   1        0.23       -3.28      3.59 o 
  -1 -12   1        0.00        6.09      3.67 o 
   0 -12   1        3.99        4.63      1.90 o 
   1 -12   1        4.46        5.55      3.67 o 
   2 -12   1        0.07        2.11      3.36 o 
   3 -12   1        0.00        3.28      3.05 o 
   4 -12   1        0.00       -1.87      2.73 o 
   5 -12   1        0.16        0.78      2.73 o 
   6 -12   1        0.18        2.97      2.97 o 
   7 -12   1        0.01        0.86      3.44 o 
   8 -12   1        8.96       13.28      2.58 o 
   9 -12   1        0.00       -1.80      3.44 o 
  10 -12   1        0.60       -0.47      3.44 o 
  -3 -11   1        0.00       -0.47      3.28 o 
  -2 -11   1        0.07        1.80      3.05 o 
  -1 -11   1        0.05       -2.34      2.81 o 
   0 -11   1       12.74       15.10      1.60 o 
   1 -11   1       21.27       20.63      2.34 o 
   2 -11   1        0.65        1.09      2.66 o 
   3 -11   1        7.94        6.56      1.87 o 
   4 -11   1        0.32        0.39      3.59 o 
   5 -11   1        0.56       -2.73      2.73 o 
   6 -11   1        1.23        1.17      3.05 o 
   7 -11   1        0.02        0.39      2.81 o 
   8 -11   1       19.66       18.98      2.73 o 
   9 -11   1        0.50       -3.28      3.28 o 
  10 -11   1        0.13       -0.47      3.51 o 
  -4 -10   1        0.00        0.00      3.51 o 
  -3 -10   1        0.49        3.44      2.97 o 
  -2 -10   1        1.74       -3.28      3.44 o 
  -1 -10   1        5.04        4.76      3.59 o 
   0 -10   1        0.80        0.10      1.99 o 
   1 -10   1        4.48        4.30      2.97 o 
   2 -10   1        8.34        8.75      1.64 o 
   3 -10   1        4.64        4.14      2.73 o 
   4 -10   1       12.12       15.86      1.80 o 
   5 -10   1        0.52       -0.78      1.33 o 
   6 -10   1       22.70       31.88      2.42 o 
   7 -10   1        0.04        2.19      3.20 o 
   8 -10   1       23.20       18.44      2.50 o 
   9 -10   1        0.81        0.86      3.44 o 
  10 -10   1        0.03        1.80      3.75 o 
  11 -10   1        0.15        0.94      3.44 o 
  -6  -9   1        2.11        4.53      4.14 o 
  -5  -9   1        0.29        0.94      3.20 o 
  -4  -9   1        0.20       -1.17      3.05 o 
  -3  -9   1        0.01       -3.05      3.05 o 
  -2  -9   1       44.07       40.25      2.89 o 
  -1  -9   1       34.29       31.02      2.50 o 
   0  -9   1        8.13        9.39      1.48 o 
   1  -9   1       12.73       11.25      1.56 o 
   2  -9   1        3.46        2.34      1.33 o 
   3  -9   1        1.04       -0.47      2.42 o 
   4  -9   1       13.99       14.53      1.64 o 
   5  -9   1        0.00       -1.33      2.27 o 
   6  -9   1      119.99      126.60      4.07 o 
   7  -9   1        2.87        0.00      3.12 o 
   8  -9   1        0.13       -1.95      2.97 o 
   9  -9   1        2.92        1.17      3.52 o 
  10  -9   1        0.16       -3.28      3.28 o 
  11  -9   1        0.40       -0.86      3.91 o 
  -7  -8   1        2.00        4.06      3.59 o 
  -6  -8   1        0.00        3.59      3.91 o 
  -5  -8   1        1.71        0.39      3.05 o 
  -4  -8   1        0.77       -1.33      2.81 o 
  -3  -8   1        0.70       -3.36      3.36 o 
  -2  -8   1        0.00       -0.31      2.42 o 
  -1  -8   1       31.15       31.65      2.11 o 
   0  -8   1       23.35       20.91      1.27 o 
   1  -8   1       11.16        8.83      1.25 o 
   2  -8   1       79.11       75.87      2.66 o 
   3  -8   1        3.32        2.66      1.95 o 
   4  -8   1       41.94       48.46      2.27 o 
   5  -8   1        8.69        4.45      3.05 o 
   6  -8   1      300.47      311.61      8.63 o 
   7  -8   1        9.59       12.42      1.87 o 
   8  -8   1        0.18        3.98      2.58 o 
   9  -8   1        0.04       -2.34      2.97 o 
  10  -8   1        2.69        1.17      3.59 o 
  11  -8   1        0.15        5.47      3.75 o 
  -7  -7   1        2.50        0.94      3.44 o 
  -6  -7   1        0.06        1.64      2.97 o 
  -5  -7   1        1.62        1.80      2.81 o 
  -4  -7   1       39.12       33.14      2.42 o 
  -3  -7   1        8.31        7.58      1.64 o 
  -2  -7   1        0.96        3.12      2.03 o 
  -1  -7   1        5.81        5.55      1.33 o 
   0  -7   1        9.63        6.75      0.83 o 
   1  -7   1        3.67        2.81      0.94 o 
   2  -7   1        1.24       -1.64      1.64 o 
   3  -7   1        7.58        5.78      1.17 o 
   4  -7   1      334.08      370.69      9.59 o 
   5  -7   1       28.35       28.84      1.80 o 
   6  -7   1       19.94       14.38      1.80 o 
   7  -7   1       49.42       43.85      2.50 o 
   8  -7   1        5.15       10.08      1.56 o 
   9  -7   1        7.08        2.58      3.12 o 
  10  -7   1        4.07        2.27      1.95 o 
  11  -7   1        0.00        0.00      3.36 o 
  -8  -6   1        1.04        1.87      4.37 o 
  -7  -6   1        0.76       -1.56      3.51 o 
  -6  -6   1        2.54        2.58      3.05 o 
  -5  -6   1        0.19        1.64      3.05 o 
  -4  -6   1       27.29       22.35      2.03 o 
  -3  -6   1       52.63       54.33      2.42 o 
  -2  -6   1        0.06       -0.78      1.72 o 
  -1  -6   1        5.75        5.31      1.02 o 
   0  -6   1       42.50       44.72      1.27 o 
   1  -6   1        0.63        0.86      1.48 o 
   2  -6   1      112.52      100.16      2.90 o 
   3  -6   1      147.97      162.38      4.70 o 
   4  -6   1     1979.50     2103.77     20.74 o 
   5  -6   1       59.91       66.08      2.27 o 
   6  -6   1        5.15        6.72      1.33 o 
   7  -6   1        1.47        1.02      2.27 o 
   8  -6   1       14.73       12.66      1.80 o 
   9  -6   1       11.65        9.30      1.80 o 
  10  -6   1        0.96       -2.11      3.67 o 
  11  -6   1        0.00       -1.17      3.59 o 
  -9  -5   1        3.49        0.00      3.67 o 
  -8  -5   1        0.11        1.56      1.80 o 
  -7  -5   1        3.64        2.27      2.97 o 
  -6  -5   1        6.64        4.45      1.64 o 
  -5  -5   1        0.11        2.66      1.41 o 
  -4  -5   1       71.48       72.41      2.66 o 
  -3  -5   1      170.15      177.08      5.56 o 
  -2  -5   1        0.00       -0.31      1.48 o 
  -1  -5   1       57.15       56.00      1.88 o 
   0  -5   1      162.43      147.68      5.45 o 
   1  -5   1       39.05       37.53      1.49 o 
   2  -5   1      159.97      169.86      4.24 o 
   3  -5   1      199.82      186.01      4.71 o 
   4  -5   1      528.89      620.09     10.60 o 
   5  -5   1      221.64      224.12      5.65 o 
   6  -5   1        0.00        1.80      1.72 o 
   7  -5   1       24.61       20.55      1.64 o 
   8  -5   1       29.07       27.82      2.19 o 
   9  -5   1        2.54        2.11      1.48 o 
  10  -5   1        0.12        4.61      1.64 o 
  11  -5   1        0.07        1.25      1.72 o 
  -9  -4   1        0.04       -0.39      3.20 o 
  -8  -4   1        0.01        3.20      3.28 o 
  -7  -4   1        0.37        2.11      1.56 o 
  -6  -4   1       66.24       66.69      2.89 o 
  -5  -4   1       36.53       34.47      2.11 o 
  -4  -4   1       54.46       55.04      2.19 o 
  -3  -4   1      151.93      158.68      4.78 o 
  -2  -4   1      114.06      144.05      4.15 o 
  -1  -4   1       42.74       48.49      1.49 o 
   0  -4   1      137.40      107.14      2.16 o 
   1  -4   1      504.28      480.09      7.39 o 
   2  -4   1     4246.86     4709.86     24.57 o 
   3  -4   1      157.20      197.46      5.18 o 
   4  -4   1       99.71      132.27      3.76 o 
   5  -4   1       16.46       17.19      1.17 o 
   6  -4   1       40.77       39.16      1.72 o 
   7  -4   1      118.56      118.96      3.91 o 
   8  -4   1        2.01        0.78      2.42 o 
   9  -4   1        0.01        1.56      2.97 o 
  10  -4   1        1.84        1.41      2.89 o 
  11  -4   1        0.01        0.00      3.59 o 
 -10  -3   1        0.38        1.41      3.75 o 
  -9  -3   1        1.39        3.20      1.95 o 
  -8  -3   1        0.00       -2.58      2.58 o 
  -7  -3   1        0.29        3.20      3.28 o 
  -6  -3   1      229.76      245.99      7.45 o 
  -5  -3   1      273.49      272.51      7.14 o 
  -4  -3   1        0.79        0.00      1.64 o 
  -3  -3   1      137.57      139.82      4.15 o 
  -2  -3   1        3.39        2.73      0.62 o 
  -1  -3   1        3.97        2.34      0.55 o 
   0  -3   1      644.95      616.33      5.23 o 
   1  -3   1      699.19      731.13      7.82 o 
   2  -3   1     4179.87     4690.01     21.90 o 
   3  -3   1      401.85      436.38      6.89 o 
   4  -3   1      445.84      388.81      7.35 o 
   5  -3   1       21.83       22.04      1.33 o 
   6  -3   1       26.98       31.49      1.72 o 
   7  -3   1       42.82       39.32      2.03 o 
   8  -3   1        0.18        2.97      1.95 o 
   9  -3   1        1.61        1.56      2.50 o 
  10  -3   1        0.01       -3.20      3.20 o 
  11  -3   1        0.13       -3.75      3.75 o 
 -10  -2   1        0.85        2.66      3.28 o 
  -9  -2   1        3.64        1.56      3.75 o 
  -8  -2   1       22.33       20.24      2.50 o 
  -7  -2   1        7.71        9.06      1.72 o 
  -6  -2   1       43.75       50.50      2.27 o 
  -5  -2   1      124.37      139.61      4.15 o 
  -4  -2   1      191.56      256.40      6.90 o 
  -3  -2   1       69.84       86.95      2.58 o 
  -2  -2   1      195.59      211.50      4.72 o 
  -1  -2   1      494.25      476.48      6.01 o 
   0  -2   1       24.53       21.53      0.86 o 
   1  -2   1      270.20      349.22      4.37 o 
   2  -2   1      987.43     1434.39     10.16 o 
   3  -2   1       91.06      122.96      3.61 o 
   4  -2   1        0.80        1.41      1.17 o 
   5  -2   1      295.10      336.25      7.86 o 
   6  -2   1        9.82       10.78      1.25 o 
   7  -2   1        1.39        1.41      2.03 o 
   8  -2   1        2.26       -1.64      2.81 o 
   9  -2   1        0.31        3.91      3.05 o 
  10  -2   1        1.59        3.75      2.89 o 
  11  -2   1        0.21        3.91      2.97 o 
 -11  -1   1        0.00       -1.80      3.20 o 
 -10  -1   1        0.00        2.50      3.83 o 
  -9  -1   1        0.67        1.48      2.97 o 
  -8  -1   1      138.97      134.06      3.91 o 
  -7  -1   1       77.00       78.44      3.05 o 
  -6  -1   1        0.28       -0.86      1.87 o 
  -5  -1   1       57.03       62.41      2.11 o 
  -4  -1   1       23.86       15.63      1.17 o 
  -3  -1   1        0.00       -0.47      0.94 o 
  -2  -1   1     1025.15     1168.85      9.98 o 
  -1  -1   1      727.65      773.85      6.34 o 
   0  -1   1     5596.32     5365.44     11.03 o 
   1  -1   1      392.22      416.69      4.12 o 
   2  -1   1     4040.13     4095.23     17.98 o 
   3  -1   1     2007.92     2109.10     14.79 o 
   4  -1   1      141.28      113.30      3.37 o 
   5  -1   1      179.17      197.54      5.18 o 
   6  -1   1       39.08       47.45      2.03 o 
   7  -1   1        9.04       10.78      1.41 o 
   8  -1   1        3.79        2.50      1.41 o 
   9  -1   1        0.10        3.75      2.73 o 
  10  -1   1        0.48        0.00      3.83 o 
  11  -1   1        0.26       -0.47      2.34 o 
 -11   0   1        1.69       -3.67      3.67 o 
 -10   0   1        1.17       -0.39      3.28 o 
  -9   0   1        0.01       -2.89      3.44 o 
  -8   0   1        2.41       -0.31      2.73 o 
  -7   0   1       18.44       20.78      1.72 o 
  -6   0   1       10.05        5.23      1.09 o 
  -5   0   1       14.11       16.56      1.33 o 
  -4   0   1      259.44      218.03      5.67 o 
  -3   0   1      132.64      197.66      4.71 o 
  -2   0   1      781.44      996.32      8.39 o 
  -1   0   1     1048.19     1225.38      6.78 o 
   0   0   1     5488.54     3479.43      8.39 o 
   1   0   1      508.56      501.15      4.94 o 
   2   0   1     1878.41     2156.79     13.27 o 
   3   0   1      133.37      133.68      3.29 o 
   4   0   1      213.78      235.44      6.13 o 
   5   0   1       86.91      114.87      3.52 o 
   6   0   1        4.49        4.61      1.17 o 
   7   0   1        0.24       -0.47      2.11 o 
   8   0   1        9.18        6.64      1.72 o 
   9   0   1        2.28       -0.31      2.66 o 
  10   0   1        0.58        2.97      3.12 o 
  11   0   1        0.18        4.84      3.83 o 
 -11   1   1        1.40       -1.64      3.83 o 
 -10   1   1       25.62       14.77      2.89 o 
  -9   1   1        0.36        0.70      2.97 o 
  -8   1   1        2.16        0.55      2.81 o 
  -7   1   1        0.03       -2.03      2.27 o 
  -6   1   1        3.88        0.00      1.72 o 
  -5   1   1        1.54        2.42      1.48 o 
  -4   1   1        5.71        4.84      0.78 o 
  -3   1   1       42.49       39.20      1.17 o 
  -2   1   1     1229.41     1743.53     10.82 o 
  -1   1   1      441.15      399.99      4.36 o 
   0   1   1       38.91       12.61      0.33 o 
   1   1   1     5503.80     4835.52     20.24 o 
   2   1   1      875.57      846.57      9.27 o 
   3   1   1       86.09      114.24      3.21 o 
   4   1   1      322.38      338.11      7.95 o 
   5   1   1        3.10        2.58      1.09 o 
   6   1   1        5.80        2.89      2.19 o 
   7   1   1        0.17       -2.19      2.19 o 
   8   1   1        5.99        4.69      1.64 o 
   9   1   1        1.28        5.00      3.28 o 
  10   1   1        1.46        2.19      4.06 o 
 -11   2   1        0.01        0.00      3.44 o 
 -10   2   1       24.26       16.49      2.42 o 
  -9   2   1        0.57        0.00      2.73 o 
  -8   2   1       11.00       11.80      1.80 o 
  -7   2   1        0.18        1.56      1.09 o 
  -6   2   1        6.47        5.70      0.94 o 
  -5   2   1        0.47        0.78      1.33 o 
  -4   2   1        1.57       -0.70      1.09 o 
  -3   2   1      456.35      578.28      7.70 o 
  -2   2   1     4113.99     4464.31     20.32 o 
  -1   2   1      504.65      460.53      5.85 o 
   0   2   1     2071.54     1899.70      8.99 o 
   1   2   1        1.38        0.86      0.78 o 
   2   2   1      566.22      554.46      8.50 o 
   3   2   1      544.59      645.48     10.37 o 
   4   2   1       27.25       24.46      1.41 o 
   5   2   1        2.42        2.89      2.19 o 
   6   2   1        4.72        4.76      1.33 o 
   7   2   1        8.27        4.14      1.56 o 
   8   2   1        1.09        1.41      2.89 o 
   9   2   1        0.42       -3.67      3.67 o 
  10   2   1        1.45        1.41      3.75 o 
 -11   3   1        1.24       -0.78      3.67 o 
 -10   3   1        9.62        8.12      2.34 o 
  -9   3   1        6.76        3.98      3.36 o 
  -8   3   1        1.70        1.33      2.03 o 
  -7   3   1        0.60        1.09      1.87 o 
  -6   3   1       20.55       19.93      1.48 o 
  -5   3   1       16.39       12.89      1.17 o 
  -4   3   1       48.64       66.95      1.96 o 
  -3   3   1      296.84      287.48      6.07 o 
  -2   3   1     4350.18     4457.73     23.00 o 
  -1   3   1     1309.58     1271.99     11.61 o 
   0   3   1      268.95      231.05      3.65 o 
   1   3   1        0.01        0.23      0.94 o 
   2   3   1      474.92      483.23      8.93 o 
   3   3   1       54.61       67.88      2.11 o 
   4   3   1        6.28        4.92      1.09 o 
   5   3   1        0.04       -0.62      1.09 o 
   6   3   1        7.28        7.81      1.48 o 
   7   3   1        1.43       -2.89      2.89 o 
   8   3   1        0.83       -2.97      3.36 o 
   9   3   1        0.55        0.00      3.28 o 
 -11   4   1        0.00       -2.34      3.83 o 
 -10   4   1        6.41        6.33      1.95 o 
  -9   4   1        0.96        0.62      2.81 o 
  -8   4   1        1.16       -2.42      2.42 o 
  -7   4   1        3.56        1.56      1.95 o 
  -6   4   1        9.78       11.64      1.25 o 
  -5   4   1       57.54       63.11      2.11 o 
  -4   4   1      312.23      390.08      8.34 o 
  -3   4   1      222.98      244.08      6.21 o 
  -2   4   1       93.46       80.20      2.51 o 
  -1   4   1       21.18       15.47      1.02 o 
   0   4   1      101.49       70.21      1.49 o 
   1   4   1      455.62      448.54      9.08 o 
   2   4   1        1.73        1.02      0.94 o 
   3   4   1       18.72       16.25      1.48 o 
   4   4   1        3.02        3.20      2.50 o 
   5   4   1        9.90       13.51      1.56 o 
   6   4   1        1.84        1.64      2.50 o 
   7   4   1        0.90       -3.12      3.12 o 
   8   4   1        3.21        5.16      3.67 o 
   9   4   1        0.66        0.00      4.22 o 
 -11   5   1        1.52       -1.17      3.91 o 
 -10   5   1        0.21        3.91      2.73 o 
  -9   5   1        0.00        2.19      2.73 o 
  -8   5   1        1.67       -1.33      2.11 o 
  -7   5   1       10.38       11.87      1.33 o 
  -6   5   1        0.49       -2.11      2.11 o 
  -5   5   1      118.03      123.39      3.44 o 
  -4   5   1     1323.95     1383.79     16.71 o 
  -3   5   1       27.65       24.54      1.41 o 
  -2   5   1     1240.95     1171.58     14.47 o 
  -1   5   1       31.46       25.95      1.33 o 
   0   5   1      101.96       98.92      3.91 o 
   1   5   1      198.92      198.96      5.41 o 
   2   5   1        2.83        5.31      1.09 o 
   3   5   1        6.17        5.16      1.33 o 
   4   5   1        0.81        1.09      2.50 o 
   5   5   1        0.02        1.64      1.48 o 
   6   5   1        0.04       -1.72      2.66 o 
   7   5   1        0.39       -1.17      2.97 o 
   8   5   1        0.22        0.47      3.83 o 
 -11   6   1        0.10       -2.42      3.91 o 
 -10   6   1        0.19        1.09      3.05 o 
  -9   6   1        1.04        4.37      2.97 o 
  -8   6   1        1.81        4.14      1.41 o 
  -7   6   1        7.98        5.39      1.56 o 
  -6   6   1        4.29        1.02      2.50 o 
  -5   6   1       88.22       95.53      3.13 o 
  -4   6   1       35.92       30.48      1.72 o 
  -3   6   1        7.19        5.62      1.02 o 
  -2   6   1        0.87        1.80      1.64 o 
  -1   6   1       79.51       67.51      2.27 o 
   0   6   1       81.78       84.26      1.83 o 
   1   6   1       39.73       42.36      2.11 o 
   2   6   1        8.90       12.66      1.48 o 
   3   6   1        3.60        5.08      1.41 o 
   4   6   1       19.03       18.99      1.88 o 
   5   6   1        1.76        2.50      3.44 o 
   6   6   1        0.93       -0.39      2.97 o 
   7   6   1        0.54        2.73      2.97 o 
 -11   7   1        0.01       -3.36      3.36 o 
 -10   7   1        0.58        4.37      2.73 o 
  -9   7   1        1.32        3.98      3.51 o 
  -8   7   1        0.82       -0.62      2.89 o 
  -7   7   1       25.43       23.36      2.19 o 
  -6   7   1      142.69      138.49      4.15 o 
  -5   7   1        0.05        1.02      2.27 o 
  -4   7   1      152.56      146.14      4.23 o 
  -3   7   1       52.15       48.79      2.19 o 
  -2   7   1        0.41       -1.95      1.95 o 
  -1   7   1       98.27      101.01      2.97 o 
   0   7   1        8.36        8.41      0.97 o 
   1   7   1        7.58        8.59      1.33 o 
   2   7   1        0.28       -1.09      2.27 o 
   3   7   1        1.56       -0.94      3.12 o 
   4   7   1        0.17        1.48      2.50 o 
   5   7   1        0.14       -2.97      2.97 o 
   6   7   1        3.45        0.94      4.06 o 
 -11   8   1        0.02        0.94      3.44 o 
 -10   8   1        0.00       -1.95      3.28 o 
  -9   8   1        0.24        1.56      2.42 o 
  -8   8   1        0.12        1.09      3.05 o 
  -7   8   1       20.37       25.94      2.34 o 
  -6   8   1       27.40       20.55      2.19 o 
  -5   8   1        0.12        1.41      2.34 o 
  -4   8   1        1.80        3.28      2.66 o 
  -3   8   1        5.75        6.33      1.41 o 
  -2   8   1       44.25       45.49      2.27 o 
  -1   8   1       22.64       20.63      1.95 o 
   0   8   1        3.32       -0.41      2.77 o 
   1   8   1        0.08        0.62      2.66 o 
   2   8   1       14.43       12.66      2.11 o 
   3   8   1        3.05       -0.31      2.97 o 
   4   8   1        0.01        1.64      2.97 o 
   5   8   1        0.19       -3.51      3.51 o 
   6   8   1        0.37        1.02      4.14 o 
 -11   9   1        0.07       -3.83      3.83 o 
 -10   9   1        0.46        0.94      2.97 o 
  -9   9   1        2.16       -2.19      3.28 o 
  -8   9   1        7.35        4.14      4.06 o 
  -7   9   1        0.06        4.22      2.97 o 
  -6   9   1        0.13        1.02      2.89 o 
  -5   9   1        8.63       10.78      1.72 o 
  -4   9   1        0.88        0.94      2.42 o 
  -3   9   1       18.31       17.34      2.03 o 
  -2   9   1       16.77       14.06      1.88 o 
  -1   9   1        0.05        2.58      2.11 o 
   0   9   1        0.49        1.71      1.60 o 
   1   9   1        0.89        1.41      2.89 o 
   2   9   1        0.95        0.00      3.12 o 
   3   9   1        0.00       -0.39      3.05 o 
   4   9   1        3.40        4.92      2.11 o 
 -11  10   1        0.04        2.97      2.11 o 
 -10  10   1        0.03       -2.97      3.59 o 
  -9  10   1        2.38       -3.98      3.98 o 
  -8  10   1        8.03        8.28      1.95 o 
  -7  10   1        0.88        3.12      2.89 o 
  -6  10   1        0.24       -0.70      2.97 o 
  -5  10   1        0.08        2.11      2.66 o 
  -4  10   1        4.21        3.98      1.64 o 
  -3  10   1        8.74       12.50      1.87 o 
  -2  10   1        2.57       -1.95      3.05 o 
  -1  10   1        0.01        2.34      1.48 o 
   0  10   1        0.84        2.34      2.13 o 
   1  10   1        2.70        6.41      1.80 o 
   2  10   1        0.09       -2.89      3.20 o 
   3  10   1        0.05       -1.80      3.98 o 
 -10  11   1        0.22       -2.73      3.36 o 
  -9  11   1        0.70       -3.51      3.51 o 
  -8  11   1        5.20        7.73      2.27 o 
  -7  11   1        0.19        1.25      3.05 o 
  -6  11   1        0.54        0.39      3.36 o 
  -5  11   1        1.16        5.00      1.48 o 
  -4  11   1        5.48        0.78      3.91 o 
  -3  11   1        1.78        2.34      3.36 o 
  -2  11   1        0.33       -2.66      3.20 o 
  -1  11   1        0.09        2.50      1.64 o 
   0  11   1        0.66        2.53      1.47 o 
   1  11   1        0.02        2.73      2.73 o 
   2  11   1        0.59        1.02      4.06 o 
  -9  12   1        0.60        3.05      3.98 o 
  -8  12   1        0.04       -0.31      2.11 o 
  -7  12   1        0.00        3.12      1.95 o 
  -6  12   1        0.03        0.47      2.73 o 
  -5  12   1        2.56        5.08      1.87 o 
  -4  12   1        2.21        3.28      2.11 o 
  -3  12   1        0.09        1.80      3.36 o 
  -2  12   1        0.36       -2.11      3.75 o 
  -1  12   1        0.60        1.41      3.75 o 
   0  12   1        0.56        3.07      2.38 o 
  -7  13   1        0.01       -4.53      4.53 o 
  -6  13   1        0.41       -2.34      4.14 o 
  -5  13   1        1.25        4.45      3.51 o 
  -4  13   1        0.26        0.47      4.06 o 
  -3  13   1        0.01       -3.75      3.75 o 
   2 -14   2        4.71        4.53      4.37 o 
   3 -14   2        0.40        1.95      3.98 o 
   4 -14   2        0.15       -3.12      3.67 o 
   5 -14   2        0.01       -0.47      3.28 o 
   6 -14   2        0.34        1.48      3.36 o 
   7 -14   2        0.02        0.55      3.83 o 
  -1 -13   2        0.37        2.03      3.83 o 
   0 -13   2       11.57       15.36      2.97 o 
   1 -13   2        0.77        3.67      3.83 o 
   2 -13   2        1.79        2.27      2.89 o 
   3 -13   2        0.19       -2.42      2.97 o 
   4 -13   2        0.03        2.19      3.51 o 
   5 -13   2        0.10        3.12      3.44 o 
   6 -13   2        0.05       -2.03      2.89 o 
   7 -13   2        0.13        5.62      3.44 o 
   8 -13   2        0.40        6.40      3.83 o 
   9 -13   2        0.11        2.58      5.00 o 
  -2 -12   2        0.00        1.95      3.83 o 
  -1 -12   2        0.05       -2.11      3.59 o 
   0 -12   2       22.63       22.46      1.88 o 
   1 -12   2        3.51       -3.83      3.83 o 
   2 -12   2        0.00       -0.70      3.05 o 
   3 -12   2        0.17       -0.23      1.41 o 
   4 -12   2        0.42        0.78      3.12 o 
   5 -12   2        0.11        1.17      2.81 o 
   6 -12   2        1.07        0.00      3.44 o 
   7 -12   2        1.40        0.00      3.28 o 
   8 -12   2        7.18        2.27      3.91 o 
   9 -12   2        0.28       -1.33      3.12 o 
  10 -12   2        0.06       -1.87      3.44 o 
  -4 -11   2        0.34       -0.94      3.67 o 
  -3 -11   2        0.90        2.11      1.95 o 
  -2 -11   2        8.06        6.01      3.98 o 
  -1 -11   2        1.58        0.78      3.44 o 
   0 -11   2       44.87       42.41      2.13 o 
   1 -11   2        2.09       -1.02      2.50 o 
   2 -11   2        3.49        7.26      1.56 o 
   3 -11   2        0.92        3.05      1.48 o 
   4 -11   2        1.37       -1.56      2.73 o 
   5 -11   2        1.48        5.31      1.72 o 
   6 -11   2        0.14        0.00      3.05 o 
   7 -11   2        0.50        0.70      1.64 o 
   8 -11   2        5.14       -2.66      3.44 o 
   9 -11   2        1.18       -3.20      3.91 o 
  10 -11   2        0.01        3.28      3.67 o 
  11 -11   2        0.05       -2.81      3.67 o 
  -5 -10   2        0.04        1.95      3.28 o 
  -4 -10   2        0.16       -3.44      3.44 o 
  -3 -10   2        0.89       -1.87      3.36 o 
  -2 -10   2       46.08       48.22      2.97 o 
  -1 -10   2        5.60        4.22      2.03 o 
   0 -10   2        0.44       -0.63      1.96 o 
   1 -10   2        0.33        1.87      2.42 o 
   2 -10   2       13.04       13.12      1.80 o 
   3 -10   2        3.25        1.56      2.81 o 
   4 -10   2        7.50       11.33      1.64 o 
   5 -10   2       18.97       27.50      2.19 o 
   6 -10   2        3.78        3.67      2.97 o 
   7 -10   2        0.24        2.73      1.72 o 
   8 -10   2        3.72        3.75      3.44 o 
   9 -10   2        0.69       -3.28      3.28 o 
  10 -10   2        0.00        1.33      3.12 o 
  11 -10   2        0.74        3.75      4.06 o 
  -6  -9   2        1.20       -3.59      3.91 o 
  -5  -9   2        0.96        2.19      2.97 o 
  -4  -9   2        0.83       -1.48      3.20 o 
  -3  -9   2        4.09        5.78      3.67 o 
  -2  -9   2      257.52      265.25      7.84 o 
  -1  -9   2        5.94        4.61      3.12 o 
   0  -9   2        6.64       10.02      1.08 o 
   1  -9   2        3.48        1.95      2.73 o 
   2  -9   2       14.24       17.50      1.64 o 
   3  -9   2        0.29        3.67      1.09 o 
   4  -9   2        0.01        0.31      2.03 o 
   5  -9   2        0.91       -1.56      2.19 o 
   6  -9   2       16.98       12.97      1.95 o 
   7  -9   2        0.65        4.22      2.73 o 
   8  -9   2        0.22        1.41      2.89 o 
   9  -9   2        1.23        1.09      2.81 o 
  10  -9   2        1.10        1.64      3.20 o 
  11  -9   2        1.31        2.66      3.91 o 
  -7  -8   2        0.90       -0.94      3.28 o 
  -6  -8   2        0.46        0.86      3.44 o 
  -5  -8   2        5.51        5.08      3.36 o 
  -4  -8   2       31.75       26.10      2.50 o 
  -3  -8   2        0.90        0.62      3.67 o 
  -2  -8   2       32.56       31.42      2.19 o 
  -1  -8   2        0.95        2.11      1.64 o 
   0  -8   2        6.06        6.40      0.90 o 
   1  -8   2        8.16        6.95      1.09 o 
   2  -8   2       12.14       13.13      1.33 o 
   3  -8   2       61.32       59.12      2.35 o 
   4  -8   2       72.25       77.66      2.58 o 
   5  -8   2        8.23       15.31      1.72 o 
   6  -8   2       79.79       80.24      2.97 o 
   7  -8   2        7.79       12.73      1.80 o 
   8  -8   2        1.24        3.51      2.58 o 
   9  -8   2        2.64       -1.02      3.44 o 
  10  -8   2        7.21        6.48      4.14 o 
  11  -8   2        0.47       -2.11      3.91 o 
  -8  -7   2        1.73        1.02      4.06 o 
  -7  -7   2        0.14       -3.98      3.98 o 
  -6  -7   2        0.04       -3.44      3.44 o 
  -5  -7   2        6.74        8.75      1.95 o 
  -4  -7   2      400.10      400.37     10.29 o 
  -3  -7   2        3.98        2.27      2.50 o 
  -2  -7   2        3.19        2.97      1.02 o 
  -1  -7   2        0.34       -1.87      1.87 o 
   0  -7   2       28.33       28.13      1.19 o 
   1  -7   2       36.55       42.13      1.88 o 
   2  -7   2        0.36        2.81      0.94 o 
   3  -7   2        0.05        0.23      1.56 o 
   4  -7   2       20.82       15.16      1.48 o 
   5  -7   2        0.47        2.03      2.11 o 
   6  -7   2        0.58        2.66      2.19 o 
   7  -7   2       42.55       45.41      2.27 o 
   8  -7   2        1.96        1.02      1.48 o 
   9  -7   2        8.43        5.70      1.80 o 
  10  -7   2        0.01        0.00      3.59 o 
  11  -7   2        0.04        2.97      3.28 o 
  -8  -6   2        0.11        3.67      3.75 o 
  -7  -6   2        5.69        7.03      1.87 o 
  -6  -6   2        5.03        6.80      1.64 o 
  -5  -6   2        0.84       -3.12      3.12 o 
  -4  -6   2      180.45      172.09      5.48 o 
  -3  -6   2        1.68        4.61      1.02 o 
  -2  -6   2       28.77       31.10      1.72 o 
  -1  -6   2        8.70        7.19      0.94 o 
   0  -6   2        0.43       -0.84      0.91 o 
   1  -6   2        6.27        4.92      0.86 o 
   2  -6   2     1090.00     1060.14     14.02 o 
   3  -6   2        3.72        4.45      0.94 o 
   4  -6   2      659.73      728.48     12.28 o 
   5  -6   2       54.77       71.78      2.35 o 
   6  -6   2        5.67        7.50      1.09 o 
   7  -6   2        0.01        0.23      2.03 o 
   8  -6   2       40.85       41.50      2.58 o 
   9  -6   2        5.96        7.89      1.72 o 
  10  -6   2        1.65       -1.80      3.36 o 
  11  -6   2        0.26        0.86      2.97 o 
  -9  -5   2        0.19        3.28      3.51 o 
  -8  -5   2        0.00       -0.39      3.28 o 
  -7  -5   2        4.38        2.58      3.28 o 
  -6  -5   2      169.39      164.96      4.93 o 
  -5  -5   2        0.05        1.72      2.50 o 
  -4  -5   2       45.41       33.14      1.95 o 
  -3  -5   2       12.12       11.41      1.25 o 
  -2  -5   2       21.20       20.86      1.41 o 
  -1  -5   2      348.17      390.93      8.27 o 
   0  -5   2        0.07        0.29      0.71 o 
   1  -5   2        3.20        5.70      0.70 o 
   2  -5   2       42.94       40.98      1.49 o 
   3  -5   2       50.55       57.33      1.72 o 
   4  -5   2      109.72      142.45      4.15 o 
   5  -5   2      273.62      277.84      7.70 o 
   6  -5   2       11.04       12.66      1.33 o 
   7  -5   2       31.59       30.24      1.95 o 
   8  -5   2        4.56        1.64      2.89 o 
   9  -5   2        3.45        1.56      2.97 o 
  10  -5   2        1.53        4.76      2.89 o 
  11  -5   2        0.12        0.86      3.59 o 
 -10  -4   2        1.58        1.02      3.91 o 
  -9  -4   2        0.44        0.00      3.28 o 
  -8  -4   2        0.63        0.39      2.89 o 
  -7  -4   2        0.44        0.70      3.20 o 
  -6  -4   2      286.72      280.04      8.39 o 
  -5  -4   2        0.45        1.48      2.19 o 
  -4  -4   2       69.09       94.72      2.89 o 
  -3  -4   2      109.76      121.60      3.60 o 
  -2  -4   2      135.85      170.25      4.39 o 
  -1  -4   2      355.34      377.00      7.11 o 
   0  -4   2      814.00      711.95     10.84 o 
   1  -4   2     1715.92     1670.14     13.75 o 
   2  -4   2     1606.68     1723.59     14.24 o 
   3  -4   2       42.26       51.46      1.49 o 
   4  -4   2       34.31       35.41      1.41 o 
   5  -4   2       29.42       31.26      1.56 o 
   6  -4   2       49.79       53.55      2.11 o 
   7  -4   2      104.66      114.71      3.60 o 
   8  -4   2        0.31        3.05      2.03 o 
   9  -4   2        6.85        2.58      3.20 o 
  10  -4   2        0.75       -0.70      3.44 o 
  11  -4   2        0.10        0.00      3.67 o 
 -10  -3   2        0.00        2.81      4.14 o 
  -9  -3   2        1.20        4.92      3.36 o 
  -8  -3   2       12.47        7.66      2.11 o 
  -7  -3   2        2.21        4.22      1.80 o 
  -6  -3   2      240.66      225.28      7.14 o 
  -5  -3   2       12.70        9.30      1.41 o 
  -4  -3   2      159.09      188.34      5.17 o 
  -3  -3   2      727.97      822.59     11.70 o 
  -2  -3   2       22.15       29.70      1.17 o 
  -1  -3   2       11.89        9.30      0.70 o 
   0  -3   2     1631.36     1691.37     19.05 o 
   1  -3   2      413.46      371.80      5.49 o 
   2  -3   2      839.71      837.41      8.72 o 
   3  -3   2      260.41      344.54      6.30 o 
   4  -3   2      165.57      228.53      5.73 o 
   5  -3   2       70.22       81.98      2.43 o 
   6  -3   2       51.41       47.93      1.95 o 
   7  -3   2       55.95       47.30      2.35 o 
   8  -3   2        1.97        0.55      2.42 o 
   9  -3   2        0.98        2.42      1.56 o 
  10  -3   2        0.13        1.87      3.20 o 
  11  -3   2        0.85        0.86      2.19 o 
 -11  -2   2        0.21       -4.22      4.22 o 
 -10  -2   2        0.90        1.80      3.51 o 
  -9  -2   2        1.06       -3.20      3.51 o 
  -8  -2   2      136.42      161.12      4.46 o 
  -7  -2   2        2.67        3.12      3.20 o 
  -6  -2   2        7.19       13.44      1.56 o 
  -5  -2   2       37.65       49.01      2.03 o 
  -4  -2   2      141.14      178.30      4.70 o 
  -3  -2   2      616.16      742.14     10.10 o 
  -2  -2   2      132.95      187.95      4.48 o 
  -1  -2   2     6985.23     6539.36     24.80 o 
   0  -2   2      212.46      204.41      2.53 o 
   1  -2   2      908.80      897.13      7.47 o 
   2  -2   2       63.54       76.92      2.11 o 
   3  -2   2       20.24       30.48      1.09 o 
   4  -2   2        0.59        1.25      1.33 o 
   5  -2   2      595.43      625.86     11.00 o 
   6  -2   2      100.65      108.38      3.36 o 
   7  -2   2       29.24       31.49      2.11 o 
   8  -2   2        1.17        3.12      1.17 o 
   9  -2   2        0.09        1.33      2.42 o 
  10  -2   2        0.88        2.34      2.89 o 
  11  -2   2        0.90        3.20      3.36 o 
 -11  -1   2        0.15       -3.36      3.36 o 
 -10  -1   2        0.00        1.64      3.36 o 
  -9  -1   2        0.47       -3.20      3.20 o 
  -8  -1   2      256.44      238.79      7.37 o 
  -7  -1   2        1.96        0.23      2.73 o 
  -6  -1   2       22.30       22.82      1.72 o 
  -5  -1   2      223.54      253.28      7.22 o 
  -4  -1   2       13.50       18.67      1.09 o 
  -3  -1   2       14.49       13.75      0.86 o 
  -2  -1   2     2138.94     2381.67     14.53 o 
  -1  -1   2      106.49       88.64      2.20 o 
   0  -1   2      299.71      232.19      2.32 o 
   1  -1   2      617.11      524.75      5.59 o 
   2  -1   2     1465.40     1651.87     12.09 o 
   3  -1   2       19.06       21.73      1.02 o 
   4  -1   2      300.72      244.75      6.37 o 
   5  -1   2      383.30      439.14      9.45 o 
   6  -1   2       62.62       64.20      2.35 o 
   7  -1   2        5.58        5.78      1.48 o 
   8  -1   2       10.13       11.80      1.80 o 
   9  -1   2        0.19       -2.42      3.28 o 
  10  -1   2        0.60       -1.56      3.28 o 
  11  -1   2        0.09       -3.20      4.30 o 
 -11   0   2        1.54        2.73      3.75 o 
 -10   0   2       15.82       16.02      2.81 o 
  -9   0   2        2.40        1.41      3.91 o 
  -8   0   2       24.39       24.77      2.34 o 
  -7   0   2        1.89        4.06      2.50 o 
  -6   0   2        1.23        0.39      1.72 o 
  -5   0   2       48.59       61.93      2.03 o 
  -4   0   2      125.91      103.86      3.29 o 
  -3   0   2     2081.26     2404.84     16.18 o 
  -2   0   2     4348.73     4480.54     19.16 o 
  -1   0   2      546.76      510.58      5.26 o 
   0   0   2       64.05       65.70      1.39 o 
   1   0   2       23.17       32.61      1.02 o 
   2   0   2       68.60       78.23      2.35 o 
   3   0   2      366.67      377.65      7.10 o 
   4   0   2      619.88      584.98     10.14 o 
   5   0   2      117.40      124.01      3.91 o 
   6   0   2        0.09       -1.56      2.03 o 
   7   0   2        2.52        1.64      1.41 o 
   8   0   2        2.80       -2.73      2.73 o 
   9   0   2        2.47        3.44      2.89 o 
  10   0   2        0.39        2.19      3.36 o 
 -11   1   2        0.02       -2.42      4.37 o 
 -10   1   2       74.31       70.83      3.67 o 
  -9   1   2        0.88        3.36      3.36 o 
  -8   1   2        0.02       -2.73      2.73 o 
  -7   1   2        2.35        1.48      2.50 o 
  -6   1   2        0.01        0.62      1.56 o 
  -5   1   2       51.73       58.42      1.96 o 
  -4   1   2       51.47       46.39      1.56 o 
  -3   1   2       68.70      104.69      2.66 o 
  -2   1   2        0.08       -0.86      0.86 o 
  -1   1   2      892.79      867.57      7.76 o 
   0   1   2     1397.69     1112.76      6.50 o 
   1   1   2        8.74        7.74      0.63 o 
   2   1   2      212.78      215.51      5.19 o 
   3   1   2     1173.72     1321.48     14.47 o 
   4   1   2      218.33      210.84      5.34 o 
   5   1   2       17.50       16.17      1.41 o 
   6   1   2       44.80       40.41      2.03 o 
   7   1   2        2.38        1.48      3.20 o 
   8   1   2        0.01        2.11      2.42 o 
   9   1   2        0.73        0.94      1.80 o 
  10   1   2        1.98       -4.06      4.06 o 
 -11   2   2        0.70        2.97      4.22 o 
 -10   2   2       45.43       57.36      2.97 o 
  -9   2   2        0.07        2.27      2.27 o 
  -8   2   2       17.31       17.66      1.88 o 
  -7   2   2       10.20        7.03      1.41 o 
  -6   2   2        3.62       -1.09      1.80 o 
  -5   2   2        6.59        6.33      0.78 o 
  -4   2   2      650.25      665.77      9.62 o 
  -3   2   2      560.62      637.27      8.43 o 
  -2   2   2      423.02      513.30      6.98 o 
  -1   2   2       49.84       48.44      1.41 o 
   0   2   2        1.30       -0.04      0.61 o 
   1   2   2        3.93        5.47      0.62 o 
   2   2   2      304.77      275.07      6.53 o 
   3   2   2      419.92      422.75      8.91 o 
   4   2   2        0.01        1.17      0.94 o 
   5   2   2       10.47       10.00      1.33 o 
   6   2   2        0.38       -1.64      2.11 o 
   7   2   2        3.34        2.66      3.05 o 
   8   2   2        0.47        1.87      2.66 o 
   9   2   2        0.09       -2.11      3.28 o 
 -11   3   2        0.90        1.25      3.51 o 
 -10   3   2        1.01        3.36      3.44 o 
  -9   3   2        4.31       -0.31      3.05 o 
  -8   3   2        0.13       -0.55      2.34 o 
  -7   3   2       36.40       31.50      2.11 o 
  -6   3   2        7.73        5.86      1.09 o 
  -5   3   2       42.53       40.66      1.64 o 
  -4   3   2       18.85       18.52      1.09 o 
  -3   3   2        3.33        4.14      0.70 o 
  -2   3   2       28.17       35.10      1.25 o 
  -1   3   2       22.69       28.61      1.09 o 
   0   3   2       18.03        8.41      0.55 o 
   1   3   2      669.95      687.10     10.40 o 
   2   3   2       30.46       25.95      1.33 o 
   3   3   2        8.65       15.62      1.25 o 
   4   3   2        7.22       -0.47      2.58 o 
   5   3   2       10.63        8.05      1.48 o 
   6   3   2        1.06       -0.62      2.27 o 
   7   3   2        2.90        5.16      1.64 o 
   8   3   2        0.87        0.39      3.67 o 
   9   3   2        0.04        0.00      3.28 o 
 -11   4   2        0.06        0.00      3.83 o 
 -10   4   2        7.40        4.37      3.91 o 
  -9   4   2       11.28       10.08      2.03 o 
  -8   4   2        1.19       -0.23      2.73 o 
  -7   4   2       48.31       49.64      2.35 o 
  -6   4   2        3.61        3.36      2.03 o 
  -5   4   2      378.37      387.00      9.05 o 
  -4   4   2      149.95      178.00      4.70 o 
  -3   4   2       45.89       40.66      1.49 o 
  -2   4   2       34.82       27.44      1.33 o 
  -1   4   2        6.66        4.84      0.78 o 
   0   4   2       25.23       22.94      0.88 o 
   1   4   2      410.27      401.67      8.98 o 
   2   4   2       27.42       26.18      1.64 o 
   3   4   2       15.29       14.77      1.33 o 
   4   4   2        2.44        0.23      1.95 o 
   5   4   2        5.38       -0.62      2.73 o 
   6   4   2        0.45        1.09      2.34 o 
   7   4   2        0.04        4.76      3.28 o 
   8   4   2        0.06       -0.47      3.28 o 
 -11   5   2        1.23        2.81      2.97 o 
 -10   5   2        0.00       -0.70      2.66 o 
  -9   5   2        8.80        8.44      1.87 o 
  -8   5   2        4.34        5.00      1.56 o 
  -7   5   2        1.39        1.56      1.87 o 
  -6   5   2        8.45       10.08      1.41 o 
  -5   5   2       11.80       17.27      1.48 o 
  -4   5   2      152.01      168.93      5.01 o 
  -3   5   2       66.82       67.90      2.11 o 
  -2   5   2        3.88        5.39      0.86 o 
  -1   5   2      108.26      108.43      3.44 o 
   0   5   2       47.13       54.20      2.27 o 
   1   5   2      230.19      213.75      6.12 o 
   2   5   2       26.67       30.24      1.80 o 
   3   5   2       14.79       15.63      1.56 o 
   4   5   2        0.31        0.62      2.50 o 
   5   5   2        3.40        2.19      1.64 o 
   6   5   2        0.60        0.39      3.20 o 
   7   5   2        0.16        3.44      1.80 o 
   8   5   2        0.11        2.97      1.95 o 
 -11   6   2        1.28        0.78      3.75 o 
 -10   6   2        0.73        3.44      1.87 o 
  -9   6   2       13.56       20.55      2.34 o 
  -8   6   2        3.97        7.73      1.64 o 
  -7   6   2       48.74       49.71      2.50 o 
  -6   6   2        1.85        1.80      2.27 o 
  -5   6   2        1.11        1.02      1.09 o 
  -4   6   2        0.77       -1.41      1.95 o 
  -3   6   2        7.48        6.56      1.02 o 
  -2   6   2       89.96       66.35      2.35 o 
  -1   6   2      260.23      228.61      6.28 o 
   0   6   2       70.95       69.43      1.80 o 
   1   6   2       18.18       18.28      1.64 o 
   2   6   2        5.80        4.30      1.33 o 
   3   6   2        6.44        2.97      1.41 o 
   4   6   2        1.83        0.70      2.42 o 
   5   6   2        0.96        3.98      1.80 o 
   6   6   2        0.07        0.00      3.36 o 
   7   6   2        0.17        1.95      3.28 o 
 -11   7   2        0.34       -3.98      3.98 o 
 -10   7   2        1.07       -1.09      2.97 o 
  -9   7   2        0.47       -2.66      2.97 o 
  -8   7   2        1.24        1.33      3.12 o 
  -7   7   2        8.53        9.84      1.80 o 
  -6   7   2       29.03       30.71      2.19 o 
  -5   7   2       15.89       19.45      1.64 o 
  -4   7   2        3.44        4.45      1.25 o 
  -3   7   2       24.59       27.51      1.80 o 
  -2   7   2       17.12       17.27      1.72 o 
  -1   7   2      159.92      137.43      4.23 o 
   0   7   2       36.25       35.75      1.52 o 
   1   7   2        4.29        3.75      1.41 o 
   2   7   2        8.15        9.92      1.72 o 
   3   7   2        1.22        3.83      3.05 o 
   4   7   2        2.06        3.12      3.05 o 
   5   7   2        0.02        1.72      2.97 o 
   6   7   2        1.60        1.95      4.53 o 
 -11   8   2        0.49       -2.58      3.83 o 
 -10   8   2        0.27        4.37      3.28 o 
  -9   8   2        1.12        0.78      3.12 o 
  -8   8   2        0.84        2.89      1.64 o 
  -7   8   2        2.33        5.00      1.48 o 
  -6   8   2        3.17        2.50      3.20 o 
  -5   8   2        1.21        2.11      2.42 o 
  -4   8   2       10.35        7.19      1.56 o 
  -3   8   2       67.09       51.76      2.58 o 
  -2   8   2       26.14       23.13      1.95 o 
  -1   8   2        7.40        5.70      1.41 o 
   0   8   2        1.84        1.50      2.04 o 
   1   8   2        2.41       -0.62      2.73 o 
   2   8   2        0.12        1.48      2.11 o 
   3   8   2        1.87        1.95      3.20 o 
   4   8   2        0.27        3.91      3.67 o 
   5   8   2        0.57        3.98      2.03 o 
 -11   9   2        0.47        4.53      3.98 o 
 -10   9   2        0.01       -0.86      3.44 o 
  -9   9   2        2.21        3.75      3.67 o 
  -8   9   2        2.24        2.89      1.72 o 
  -7   9   2        0.50       -0.31      2.97 o 
  -6   9   2        0.35        0.70      2.73 o 
  -5   9   2        3.93        1.17      1.64 o 
  -4   9   2        0.03        0.62      2.42 o 
  -3   9   2       27.24       25.55      2.19 o 
  -2   9   2        2.51        4.30      2.97 o 
  -1   9   2        0.39        4.14      2.50 o 
   0   9   2        7.96       10.13      1.29 o 
   1   9   2        0.45        0.00      2.81 o 
   2   9   2        0.23        1.25      2.58 o 
   3   9   2        0.22        0.94      2.97 o 
   4   9   2        1.41        1.48      2.19 o 
 -10  10   2        0.08        0.94      3.67 o 
  -9  10   2        1.57        2.27      3.98 o 
  -8  10   2        2.21        2.03      1.95 o 
  -7  10   2        0.01       -3.28      3.44 o 
  -6  10   2        0.00       -1.09      2.66 o 
  -5  10   2        3.41        0.00      2.66 o 
  -4  10   2        0.59        0.62      1.48 o 
  -3  10   2        4.39       -1.02      2.97 o 
  -2  10   2        0.31        6.80      1.48 o 
  -1  10   2        0.34        2.73      3.05 o 
   0  10   2        0.61       -1.85      2.04 o 
   1  10   2        1.95       -2.89      3.12 o 
   2  10   2        0.02        2.81      3.20 o 
 -10  11   2        0.08        2.11      3.28 o 
  -9  11   2        0.12        0.47      3.59 o 
  -8  11   2        0.27        3.67      3.67 o 
  -7  11   2        0.48        2.19      2.97 o 
  -6  11   2        0.12       -3.12      3.44 o 
  -5  11   2        2.79        3.67      1.87 o 
  -4  11   2        0.63       -2.73      3.67 o 
  -3  11   2        1.94        2.50      3.67 o 
  -2  11   2        1.15       -1.64      3.20 o 
  -1  11   2        0.37       -2.89      3.36 o 
   0  11   2        0.04       -0.29      1.70 o 
   1  11   2        0.68        3.91      4.06 o 
  -8  12   2        0.16       -4.53      4.53 o 
  -7  12   2        0.00       -2.66      3.98 o 
  -6  12   2        0.21        1.41      3.12 o 
  -5  12   2        3.13        3.28      3.83 o 
  -4  12   2        0.34        1.87      2.73 o 
  -3  12   2        0.07        0.94      3.12 o 
  -2  12   2        0.64        1.41      3.83 o 
  -1  12   2        1.01       -1.41      3.51 o 
   1 -14   3        0.35        1.48      5.00 o 
   2 -14   3        3.21        3.91      3.67 o 
   3 -14   3        1.11        1.41      4.14 o 
   4 -14   3        0.21        0.94      4.06 o 
   5 -14   3        0.23        3.36      4.37 o 
   6 -14   3        0.67       -1.33      3.67 o 
   7 -14   3        0.00        3.51      3.05 o 
  -1 -13   3        0.06       -0.47      3.83 o 
   0 -13   3       28.34       30.50      2.46 o 
   1 -13   3        0.62       -0.39      3.20 o 
   2 -13   3        0.45        3.05      3.05 o 
   3 -13   3        0.22        0.00      3.20 o 
   4 -13   3        0.02       -3.51      3.51 o 
   5 -13   3        2.08        1.72      3.44 o 
   6 -13   3        0.42        2.19      3.05 o 
   7 -13   3        0.00        4.61      3.12 o 
   8 -13   3        0.22        0.00      3.67 o 
   9 -13   3        0.00       -2.34      3.59 o 
  -3 -12   3        0.12        0.47      4.53 o 
  -2 -12   3        3.77        0.94      4.30 o 
  -1 -12   3        0.37        3.36      1.95 o 
   0 -12   3       32.10       24.99      1.91 o 
   1 -12   3       10.12        3.98      3.59 o 
   2 -12   3        1.20        4.61      2.81 o 
   3 -12   3        1.02        3.05      2.50 o 
   4 -12   3        0.94        0.00      3.05 o 
   5 -12   3        0.17        0.78      2.73 o 
   6 -12   3        0.56        4.37      2.89 o 
   7 -12   3        0.27        0.86      3.83 o 
   8 -12   3        2.22        3.98      3.44 o 
   9 -12   3        0.14        4.22      3.67 o 
  10 -12   3        0.00        0.47      4.53 o 
  -4 -11   3        0.01       -1.33      3.36 o 
  -3 -11   3        0.01        0.00      2.50 o 
  -2 -11   3       24.41       20.78      2.42 o 
  -1 -11   3        5.17        4.61      3.44 o 
   0 -11   3       14.46       11.73      1.46 o 
   1 -11   3        3.02       -1.56      2.97 o 
   2 -11   3        2.38       -0.31      2.58 o 
   3 -11   3       22.01       22.03      2.27 o 
   4 -11   3        1.32        3.59      1.41 o 
   5 -11   3        2.90        3.91      1.64 o 
   6 -11   3        0.00        1.41      3.05 o 
   7 -11   3        0.83        0.39      3.28 o 
   8 -11   3        1.52        2.42      3.59 o 
   9 -11   3        0.98       -2.03      2.97 o 
  10 -11   3        0.13       -0.86      3.67 o 
  -5 -10   3        0.09        0.47      3.51 o 
  -4 -10   3        0.72        4.76      2.97 o 
  -3 -10   3        0.03        0.00      3.12 o 
  -2 -10   3      116.24      102.79      4.15 o 
  -1 -10   3       36.55       39.86      2.74 o 
   0 -10   3       14.54       15.03      1.64 o 
   1 -10   3        0.73        1.87      2.50 o 
   2 -10   3        1.96        2.97      2.27 o 
   3 -10   3        2.21        0.86      2.66 o 
   4 -10   3        0.02        3.36      2.34 o 
   5 -10   3        6.62        5.78      1.48 o 
   6 -10   3        0.07        1.33      2.73 o 
   7 -10   3        0.52        0.70      2.81 o 
   8 -10   3        0.51        1.48      2.97 o 
   9 -10   3        0.01        0.00      3.20 o 
  10 -10   3        0.26        2.97      3.20 o 
  11 -10   3        1.42        5.08      3.75 o 
  -6  -9   3        0.06        4.22      3.36 o 
  -5  -9   3        0.03        2.11      2.73 o 
  -4  -9   3        2.77        1.95      2.97 o 
  -3  -9   3       17.52       16.41      2.50 o 
  -2  -9   3      140.45      158.72      4.85 o 
  -1  -9   3        8.83        9.14      1.64 o 
   0  -9   3       11.27       10.10      1.08 o 
   1  -9   3       35.02       36.58      1.95 o 
   2  -9   3        0.54        0.00      1.80 o 
   3  -9   3        8.89       10.55      1.41 o 
   4  -9   3        2.86        5.78      1.09 o 
   5  -9   3       11.08       12.42      1.72 o 
   6  -9   3       17.69       25.08      2.03 o 
   7  -9   3        0.38        4.30      1.33 o 
   8  -9   3        2.41        5.31      1.72 o 
   9  -9   3        1.33       -0.70      3.67 o 
  10  -9   3        1.12       -2.34      3.67 o 
  11  -9   3        1.16       -1.80      4.06 o 
  -7  -8   3        0.00        1.41      3.36 o 
  -6  -8   3        0.01       -3.83      3.83 o 
  -5  -8   3        0.11       -3.36      3.36 o 
  -4  -8   3      151.74      159.04      4.77 o 
  -3  -8   3       44.61       46.50      2.89 o 
  -2  -8   3        0.16       -0.23      2.19 o 
  -1  -8   3       54.63       56.60      2.58 o 
   0  -8   3       23.80       16.56      1.13 o 
   1  -8   3       24.37       32.82      1.72 o 
   2  -8   3        0.99       -1.64      1.72 o 
   3  -8   3       28.45       28.21      1.72 o 
   4  -8   3       35.97       34.08      1.88 o 
   5  -8   3        0.01        0.00      2.03 o 
   6  -8   3       10.92        5.78      1.64 o 
   7  -8   3        1.34        2.58      2.03 o 
   8  -8   3        0.38        1.25      2.81 o 
   9  -8   3        8.87        7.97      1.95 o 
  10  -8   3        1.16        0.39      3.28 o 
  11  -8   3        0.57       -3.83      3.98 o 
  -8  -7   3        0.22        2.42      3.91 o 
  -7  -7   3        0.04       -0.39      3.05 o 
  -6  -7   3        0.32       -1.09      3.05 o 
  -5  -7   3       17.36       17.58      2.34 o 
  -4  -7   3      340.99      382.75      9.73 o 
  -3  -7   3       11.95        9.06      1.64 o 
  -2  -7   3        2.60        0.70      2.03 o 
  -1  -7   3        1.51        2.19      1.80 o 
   0  -7   3        0.52       -0.26      0.99 o 
   1  -7   3       23.99       23.44      1.41 o 
   2  -7   3       17.49       14.92      1.25 o 
   3  -7   3       60.47       54.12      2.03 o 
   4  -7   3       43.65       56.05      2.11 o 
   5  -7   3       42.40       38.07      1.95 o 
   6  -7   3       13.59       18.36      1.56 o 
   7  -7   3        4.06        6.95      1.33 o 
   8  -7   3        0.38       -2.34      2.50 o 
   9  -7   3        4.23        5.08      1.64 o 
  10  -7   3        0.77        0.78      3.28 o 
  11  -7   3        0.66        1.25      3.44 o 
  -9  -6   3        0.05        4.53      3.75 o 
  -8  -6   3        0.28        0.86      2.97 o 
  -7  -6   3        0.25       -2.50      3.20 o 
  -6  -6   3       58.99       64.57      3.44 o 
  -5  -6   3       13.09       13.59      2.11 o 
  -4  -6   3      100.73      106.71      3.21 o 
  -3  -6   3      146.41      159.29      4.78 o 
  -2  -6   3        7.57       10.16      1.17 o 
  -1  -6   3       69.15       63.60      2.11 o 
   0  -6   3       52.31       37.58      1.11 o 
   1  -6   3       15.10       10.78      1.02 o 
   2  -6   3      210.54      203.96      6.04 o 
   3  -6   3        9.74        6.95      0.94 o 
   4  -6   3       54.31       56.22      1.95 o 
   5  -6   3       22.95       18.60      1.33 o 
   6  -6   3        6.58        1.80      1.87 o 
   7  -6   3       15.18       16.17      1.72 o 
   8  -6   3        8.14        8.44      1.64 o 
   9  -6   3        4.40        3.59      1.64 o 
  10  -6   3        0.19        3.05      2.97 o 
  11  -6   3        0.11       -2.97      3.67 o 
  -9  -5   3        0.00        0.47      3.28 o 
  -8  -5   3        0.00        0.78      2.73 o 
  -7  -5   3        3.84        4.69      3.05 o 
  -6  -5   3      213.19      211.53      6.89 o 
  -5  -5   3       23.37       22.11      2.03 o 
  -4  -5   3        2.65        2.34      1.95 o 
  -3  -5   3       28.11       34.62      1.72 o 
  -2  -5   3        0.48        0.16      1.41 o 
  -1  -5   3      474.23      488.13      9.09 o 
   0  -5   3      133.76       97.51      2.00 o 
   1  -5   3       34.86       39.88      1.33 o 
   2  -5   3       13.30       10.55      0.78 o 
   3  -5   3      815.11      760.63     10.92 o 
   4  -5   3        2.06        3.91      0.78 o 
   5  -5   3        1.52       -0.16      1.64 o 
   6  -5   3        4.23        4.06      1.09 o 
   7  -5   3       13.23       12.81      1.72 o 
   8  -5   3        0.02       -1.95      2.50 o 
   9  -5   3        5.56        1.33      3.12 o 
  10  -5   3        3.86        3.98      1.80 o 
  11  -5   3        0.02        5.16      3.51 o 
 -10  -4   3        0.56        3.44      3.44 o 
  -9  -4   3        0.05        1.33      1.80 o 
  -8  -4   3        3.80        0.39      3.52 o 
  -7  -4   3        0.46        1.33      2.73 o 
  -6  -4   3      289.73      314.68      8.71 o 
  -5  -4   3      150.95      172.36      5.01 o 
  -4  -4   3      279.73      304.33      8.64 o 
  -3  -4   3        1.59        1.09      1.56 o 
  -2  -4   3      345.82      350.22      7.49 o 
  -1  -4   3       10.17        9.84      0.86 o 
   0  -4   3        8.20        6.40      0.82 o 
   1  -4   3        3.95        3.12      0.62 o 
   2  -4   3       29.26       31.90      1.09 o 
   3  -4   3        1.79        1.72      0.62 o 
   4  -4   3       51.74       48.49      1.56 o 
   5  -4   3        0.23        0.00      1.33 o 
   6  -4   3        0.08       -1.48      1.87 o 
   7  -4   3       43.38       42.60      2.27 o 
   8  -4   3        0.42        0.00      2.19 o 
   9  -4   3        0.34        2.34      2.89 o 
  10  -4   3        0.17        3.05      3.67 o 
  11  -4   3        1.86        1.17      2.27 o 
 -10  -3   3        0.28       -3.51      3.51 o 
  -9  -3   3        0.10        1.64      3.67 o 
  -8  -3   3       24.84       25.55      2.42 o 
  -7  -3   3       38.36       43.61      2.81 o 
  -6  -3   3        2.61        0.00      2.19 o 
  -5  -3   3       79.16       84.72      2.66 o 
  -4  -3   3        0.02        1.48      1.48 o 
  -3  -3   3      486.09      611.93      9.97 o 
  -2  -3   3      197.03      191.21      5.03 o 
  -1  -3   3       37.26       26.59      0.94 o 
   0  -3   3      598.94      568.09      5.64 o 
   1  -3   3     2867.07     2444.41     15.19 o 
   2  -3   3     1291.09     1330.16     11.75 o 
   3  -3   3        7.19        3.13      0.63 o 
   4  -3   3       38.90       39.56      1.49 o 
   5  -3   3       52.70       62.56      2.11 o 
   6  -3   3        1.42       -1.02      2.34 o 
   7  -3   3       15.69       15.70      1.72 o 
   8  -3   3        0.09        1.48      2.27 o 
   9  -3   3        0.01       -0.31      3.28 o 
  10  -3   3        1.70        1.56      2.97 o 
  11  -3   3        2.14        6.33      4.06 o 
 -11  -2   3        0.00       -3.67      3.83 o 
 -10  -2   3        0.02        0.86      3.75 o 
  -9  -2   3        0.13       -1.02      3.12 o 
  -8  -2   3      185.50      207.13      5.40 o 
  -7  -2   3       62.91       66.69      2.89 o 
  -6  -2   3      211.72      194.97      6.27 o 
  -5  -2   3       52.35       53.01      2.03 o 
  -4  -2   3       77.49      108.23      3.29 o 
  -3  -2   3      119.40      132.00      3.61 o 
  -2  -2   3      654.54      705.87      8.64 o 
  -1  -2   3       53.18       38.99      1.17 o 
   0  -2   3       15.93       19.52      1.02 o 
   1  -2   3     1975.63     1922.14     12.63 o 
   2  -2   3      284.79      265.01      5.21 o 
   3  -2   3        3.62        0.47      1.02 o 
   4  -2   3      132.47      118.48      3.68 o 
   5  -2   3      324.25      348.83      8.57 o 
   6  -2   3       10.16        6.95      1.33 o 
   7  -2   3        0.22        1.56      1.80 o 
   8  -2   3       11.71       10.16      1.95 o 
   9  -2   3        4.89        9.53      1.95 o 
  10  -2   3        0.20       -3.20      3.91 o 
  11  -2   3        0.38       -3.67      3.67 o 
 -11  -1   3        0.00        4.76      3.59 o 
 -10  -1   3        0.01        2.11      3.36 o 
  -9  -1   3       19.94       19.69      2.81 o 
  -8  -1   3       55.10       37.60      2.89 o 
  -7  -1   3       29.96       32.90      2.11 o 
  -6  -1   3        2.76        4.45      1.09 o 
  -5  -1   3      111.08      148.06      4.78 o 
  -4  -1   3        7.48        9.53      0.94 o 
  -3  -1   3       54.07       61.42      1.80 o 
  -2  -1   3      448.90      510.78      6.68 o 
  -1  -1   3      823.24      711.52      7.23 o 
   0  -1   3     6033.04     4825.74     32.08 o 
   1  -1   3      140.31      127.22      3.30 o 
   2  -1   3        6.73        9.77      0.70 o 
   3  -1   3      358.94      340.27      6.86 o 
   4  -1   3        0.15        0.62      1.56 o 
   5  -1   3       70.22       88.46      2.66 o 
   6  -1   3       24.24       24.38      1.72 o 
   7  -1   3        7.56        7.66      1.41 o 
   8  -1   3        0.32       -3.28      3.28 o 
   9  -1   3        5.27        6.95      1.95 o 
  10  -1   3        0.89       -1.64      3.44 o 
 -11   0   3        0.23        4.61      3.51 o 
 -10   0   3       31.98       22.11      2.97 o 
  -9   0   3        5.65        7.11      2.11 o 
  -8   0   3       10.50        7.11      1.56 o 
  -7   0   3       27.98       27.74      2.03 o 
  -6   0   3        1.16        2.81      2.11 o 
  -5   0   3      347.25      383.35      8.82 o 
  -4   0   3       41.26       30.50      1.33 o 
  -3   0   3       53.43       40.92      1.25 o 
  -2   0   3      140.27      150.74      3.69 o 
  -1   0   3     2147.60     1951.98     12.73 o 
   0   0   3      470.86      365.65      3.86 o 
   1   0   3       46.98       42.96      1.41 o 
   2   0   3      511.13      506.18      7.93 o 
   3   0   3      627.49      661.47     10.31 o 
   4   0   3       27.39       24.15      1.41 o 
   5   0   3        0.22       -1.64      1.64 o 
   6   0   3       36.72       28.45      1.88 o 
   7   0   3        6.78       10.23      1.72 o 
   8   0   3        1.85        4.14      2.81 o 
   9   0   3        5.88        0.78      3.44 o 
  10   0   3        0.20        1.41      3.51 o 
 -11   1   3        2.80        6.48      2.34 o 
 -10   1   3       44.74       31.96      3.44 o 
  -9   1   3        3.13       -1.25      3.20 o 
  -8   1   3        8.91        7.34      1.64 o 
  -7   1   3        0.00        1.48      1.80 o 
  -6   1   3        2.02        2.89      1.80 o 
  -5   1   3      339.64      360.17      8.19 o 
  -4   1   3      170.78      183.30      5.26 o 
  -3   1   3       74.12       68.90      2.11 o 
  -2   1   3     1719.82     1618.48     12.93 o 
  -1   1   3     1837.06     1420.88     11.77 o 
   0   1   3       43.86       30.03      1.76 o 
   1   1   3      510.80      473.76      7.54 o 
   2   1   3       29.33       33.38      1.33 o 
   3   1   3      195.32      196.51      4.94 o 
   4   1   3       27.76       24.62      1.48 o 
   5   1   3       21.68       21.96      1.64 o 
   6   1   3       22.57       21.02      1.72 o 
   7   1   3        6.00        6.87      1.72 o 
   8   1   3        0.10        0.00      2.89 o 
   9   1   3        0.17        1.72      3.44 o 
  10   1   3        0.65        6.40      4.69 o 
 -11   2   3        0.29       -4.06      4.06 o 
 -10   2   3        8.47        8.83      2.34 o 
  -9   2   3        8.02       10.16      1.80 o 
  -8   2   3        0.68       -1.56      2.42 o 
  -7   2   3       75.63       72.97      2.82 o 
  -6   2   3       31.32       32.98      1.80 o 
  -5   2   3        1.06        0.47      1.41 o 
  -4   2   3       27.77       17.12      1.09 o 
  -3   2   3       52.94       55.15      1.64 o 
  -2   2   3      152.72      149.98      4.32 o 
  -1   2   3       14.45       19.85      0.94 o 
   0   2   3       98.15       97.81      2.10 o 
   1   2   3      236.12      253.84      6.21 o 
   2   2   3       34.78       31.66      1.41 o 
   3   2   3        5.98        9.61      1.02 o 
   4   2   3        5.41        3.44      0.86 o 
   5   2   3        0.48       -0.23      1.95 o 
   6   2   3        0.59        0.94      2.73 o 
   7   2   3       21.49       21.25      2.19 o 
   8   2   3        2.83        0.55      2.03 o 
   9   2   3        0.31        1.87      4.22 o 
 -11   3   3        0.80        0.47      4.30 o 
 -10   3   3        2.30       -3.83      3.98 o 
  -9   3   3        5.91        2.03      3.67 o 
  -8   3   3        1.60       -0.78      2.34 o 
  -7   3   3      145.07      143.13      4.23 o 
  -6   3   3       47.34       44.72      1.88 o 
  -5   3   3      117.28      116.36      3.45 o 
  -4   3   3        8.22       12.73      1.02 o 
  -3   3   3      797.31      720.59     10.44 o 
  -2   3   3        3.14        1.64      0.62 o 
  -1   3   3        0.08        1.09      0.86 o 
   0   3   3       73.56       60.91      1.32 o 
   1   3   3      139.01      149.72      4.39 o 
   2   3   3        0.18       -1.09      1.64 o 
   3   3   3       24.67       25.79      1.56 o 
   4   3   3       30.50       36.03      2.11 o 
   5   3   3       10.57       10.31      1.64 o 
   6   3   3        3.01        4.06      3.20 o 
   7   3   3        4.36        6.33      1.87 o 
   8   3   3        0.09       -3.20      3.20 o 
 -11   4   3        0.62        2.19      3.83 o 
 -10   4   3        2.36       -0.78      1.87 o 
  -9   4   3        2.87        2.73      2.73 o 
  -8   4   3       23.38       24.69      2.03 o 
  -7   4   3        6.54        6.64      1.41 o 
  -6   4   3        2.68        2.97      1.87 o 
  -5   4   3        0.85       -0.39      1.95 o 
  -4   4   3       28.79       30.40      1.48 o 
  -3   4   3      130.64      112.25      3.29 o 
  -2   4   3       11.45        9.61      0.86 o 
  -1   4   3       13.36       14.77      1.17 o 
   0   4   3       70.06       67.47      1.49 o 
   1   4   3       72.52       82.99      2.42 o 
   2   4   3       26.14       31.10      1.88 o 
   3   4   3       13.86       19.69      1.64 o 
   4   4   3       25.45       30.71      2.11 o 
   5   4   3       30.99       35.32      2.50 o 
   6   4   3        1.48        0.00      3.28 o 
   7   4   3        0.01        1.25      3.51 o 
   8   4   3        0.30        2.58      2.19 o 
 -11   5   3        1.28        0.00      3.91 o 
 -10   5   3        0.27        2.19      3.05 o 
  -9   5   3       17.92       15.23      1.95 o 
  -8   5   3       10.48        3.67      2.97 o 
  -7   5   3        7.41       10.86      1.48 o 
  -6   5   3        9.49       11.02      1.41 o 
  -5   5   3       48.66       41.67      2.03 o 
  -4   5   3       65.59       58.42      2.11 o 
  -3   5   3       21.78       21.25      1.48 o 
  -2   5   3       13.68       15.86      1.25 o 
  -1   5   3       69.10       75.24      2.42 o 
   0   5   3        5.99        6.32      0.85 o 
   1   5   3       23.86       23.21      1.64 o 
   2   5   3        5.43        8.67      1.41 o 
   3   5   3       23.71       25.47      2.11 o 
   4   5   3        5.90        3.98      1.64 o 
   5   5   3       12.29       14.53      1.95 o 
   6   5   3        0.39       -1.95      3.28 o 
   7   5   3        0.63        4.06      2.11 o 
 -11   6   3        0.05       -2.89      3.59 o 
 -10   6   3        2.66        4.92      3.12 o 
  -9   6   3        4.79        1.72      3.59 o 
  -8   6   3        0.35        1.41      1.33 o 
  -7   6   3        0.37       -0.16      1.33 o 
  -6   6   3        3.82        0.78      2.42 o 
  -5   6   3       31.10       33.99      1.95 o 
  -4   6   3        4.65        2.81      2.19 o 
  -3   6   3        0.88        0.70      1.80 o 
  -2   6   3       61.28       68.26      2.42 o 
  -1   6   3       73.27       65.38      2.50 o 
   0   6   3       42.54       40.26      1.49 o 
   1   6   3       15.50       19.30      1.64 o 
   2   6   3       37.50       39.78      2.50 o 
   3   6   3       21.13       30.55      2.27 o 
   4   6   3        0.38        1.48      2.66 o 
   5   6   3        3.44       -2.73      3.44 o 
   6   6   3        0.56       -1.33      2.97 o 
 -11   7   3        0.50        0.47      3.75 o 
 -10   7   3        1.84        0.39      3.51 o 
  -9   7   3        0.82        1.48      2.97 o 
  -8   7   3        1.38       -0.94      3.36 o 
  -7   7   3        0.21       -2.50      2.50 o 
  -6   7   3       26.17       26.33      2.19 o 
  -5   7   3        0.03        3.05      2.19 o 
  -4   7   3        1.23        0.55      1.87 o 
  -3   7   3       27.52       22.97      1.72 o 
  -2   7   3        1.20        2.42      2.27 o 
  -1   7   3        9.46        9.84      1.56 o 
   0   7   3        1.64        2.78      1.59 o 
   1   7   3       19.97       24.30      2.19 o 
   2   7   3        0.17       -1.33      2.73 o 
   3   7   3       12.78       15.62      2.03 o 
   4   7   3        0.21       -2.34      3.36 o 
   5   7   3        0.17       -2.66      3.83 o 
 -11   8   3        1.08        0.00      4.06 o 
 -10   8   3        0.08       -2.42      3.44 o 
  -9   8   3        0.03       -0.39      3.28 o 
  -8   8   3        0.09       -0.31      2.89 o 
  -7   8   3        1.89       -0.94      3.36 o 
  -6   8   3        0.08       -0.94      2.50 o 
  -5   8   3        0.15       -1.17      2.34 o 
  -4   8   3        9.15       12.19      1.72 o 
  -3   8   3       26.38       23.91      2.03 o 
  -2   8   3       10.64        5.39      1.80 o 
  -1   8   3        0.15       -2.11      2.58 o 
   0   8   3        8.25        8.82      1.19 o 
   1   8   3        3.59        3.67      3.05 o 
   2   8   3        1.47        6.64      1.72 o 
   3   8   3        8.88        4.30      3.59 o 
   4   8   3        0.06        0.47      3.67 o 
 -11   9   3        0.98        0.47      3.75 o 
 -10   9   3        0.15        3.67      3.28 o 
  -9   9   3        1.01        0.86      3.67 o 
  -8   9   3        2.26       -0.62      1.72 o 
  -7   9   3        0.67        1.17      3.75 o 
  -6   9   3        1.76       -0.31      2.97 o 
  -5   9   3        3.99       -1.95      3.20 o 
  -4   9   3        0.31       -1.95      2.97 o 
  -3   9   3        4.96        3.83      3.05 o 
  -2   9   3        1.61        0.31      3.12 o 
  -1   9   3        4.29        6.41      1.64 o 
   0   9   3        2.07        0.76      2.85 o 
   1   9   3        7.63       10.62      1.95 o 
   2   9   3        0.32       -0.39      3.20 o 
   3   9   3        0.23       -0.47      2.89 o 
 -10  10   3        0.01       -3.44      3.44 o 
  -9  10   3        0.00        0.94      3.98 o 
  -8  10   3        0.15        1.72      2.97 o 
  -7  10   3        0.00        3.75      2.81 o 
  -6  10   3        0.03       -0.78      2.89 o 
  -5  10   3        3.28        1.95      3.59 o 
  -4  10   3        0.91        3.91      3.91 o 
  -3  10   3        1.20       -2.58      3.28 o 
  -2  10   3        0.02        0.00      2.97 o 
  -1  10   3        0.00        1.72      3.20 o 
   0  10   3        0.10       -0.61      3.87 o 
   1  10   3        6.49        6.41      2.50 o 
   2  10   3        0.01       -1.87      3.36 o 
  -9  11   3        0.17       -3.83      3.83 o 
  -8  11   3        0.02        0.94      4.45 o 
  -7  11   3        0.16        0.00      3.12 o 
  -6  11   3        0.38       -4.22      4.22 o 
  -5  11   3        2.60        2.19      3.67 o 
  -4  11   3        0.02       -3.28      3.59 o 
  -3  11   3        0.09        3.12      3.12 o 
  -2  11   3        1.03       -2.19      3.98 o 
  -1  11   3        2.87       -3.12      4.22 o 
   0  11   3        0.90        2.18      2.98 o 
  -7  12   3        0.15        0.00      3.67 o 
  -6  12   3        0.09        0.00      3.44 o 
  -5  12   3        0.90        0.00      3.91 o 
  -4  12   3        0.11       -0.47      3.75 o 
  -3  12   3        0.01        1.95      3.59 o 
   0 -14   4        4.35        4.31      3.29 o 
   1 -14   4        0.86        2.89      3.75 o 
   2 -14   4        0.08        1.41      3.59 o 
   3 -14   4        3.07        1.87      4.06 o 
   4 -14   4        0.07       -2.11      3.67 o 
   5 -14   4        1.24        2.81      3.28 o 
   6 -14   4        0.22        2.89      3.91 o 
   7 -14   4        0.00        1.02      3.91 o 
   8 -14   4        0.26        3.05      3.51 o 
  -2 -13   4        0.00        5.00      3.59 o 
  -1 -13   4        0.90        4.76      3.59 o 
   0 -13   4       12.27       16.07      3.36 o 
   1 -13   4        5.54        2.19      4.14 o 
   2 -13   4        0.00        1.25      3.67 o 
   3 -13   4        0.02       -3.59      3.59 o 
   4 -13   4        2.99        3.75      4.06 o 
   5 -13   4        2.57        2.11      3.28 o 
   6 -13   4        0.07        0.00      2.89 o 
   7 -13   4        0.23       -2.50      3.36 o 
   8 -13   4        0.04        2.50      2.11 o 
   9 -13   4        0.38       -1.80      4.14 o 
  -3 -12   4        0.05       -3.98      3.98 o 
  -2 -12   4        2.82       -0.86      3.12 o 
  -1 -12   4        1.37        4.61      3.05 o 
   0 -12   4        8.57       11.35      3.75 o 
   1 -12   4       10.16        9.45      2.03 o 
   2 -12   4        3.22        5.39      1.72 o 
   3 -12   4        3.40        8.20      1.80 o 
   4 -12   4        6.12        5.23      3.36 o 
   5 -12   4        1.42       -1.02      2.97 o 
   6 -12   4        0.00        3.83      1.48 o 
   7 -12   4        0.23        0.39      3.20 o 
   8 -12   4        0.51        3.83      3.05 o 
   9 -12   4        0.02        1.80      3.83 o 
  10 -12   4        0.00        1.95      4.30 o 
  -5 -11   4        0.05       -3.28      3.83 o 
  -4 -11   4        0.02       -0.16      1.87 o 
  -3 -11   4        2.23       -0.39      3.05 o 
  -2 -11   4       13.23       16.25      2.27 o 
  -1 -11   4       12.48        9.77      2.11 o 
   0 -11   4        0.27       -0.93      2.06 o 
   1 -11   4        0.98       -0.94      2.58 o 
   2 -11   4        2.93        5.00      3.28 o 
   3 -11   4       22.39       25.94      2.19 o 
   4 -11   4        3.32        2.66      2.66 o 
   5 -11   4        4.74        6.48      1.64 o 
   6 -11   4        0.01        1.80      1.48 o 
   7 -11   4        0.59       -3.36      3.36 o 
   8 -11   4        0.22        0.39      3.28 o 
   9 -11   4        0.19       -2.42      3.28 o 
  10 -11   4        0.00       -3.91      3.91 o 
  -6 -10   4        0.52       -3.75      3.91 o 
  -5 -10   4        0.00        1.41      3.44 o 
  -4 -10   4        0.07        1.25      2.97 o 
  -3 -10   4        1.30       -0.70      3.05 o 
  -2 -10   4       46.70       56.35      3.05 o 
  -1 -10   4        5.86        0.70      3.28 o 
   0 -10   4       51.96       57.41      1.96 o 
   1 -10   4        0.06        0.94      2.03 o 
   2 -10   4       33.29       33.60      2.19 o 
   3 -10   4       35.63       32.51      2.19 o 
   4 -10   4       11.99       12.42      1.80 o 
   5 -10   4        0.00        2.11      1.87 o 
   6 -10   4        0.06        1.25      2.03 o 
   7 -10   4        1.86        0.00      2.58 o 
   8 -10   4        0.07        1.48      3.05 o 
   9 -10   4        0.51        1.17      3.44 o 
  10 -10   4        0.04        3.44      3.20 o 
  11 -10   4        0.26        0.47      4.30 o 
  -7  -9   4        0.14       -0.94      3.75 o 
  -6  -9   4        0.11       -2.11      3.59 o 
  -5  -9   4        4.08        5.00      3.67 o 
  -4  -9   4        1.85        0.78      2.97 o 
  -3  -9   4       12.14       13.83      2.11 o 
  -2  -9   4        0.21       -0.55      2.50 o 
  -1  -9   4       21.44       22.58      2.11 o 
   0  -9   4        0.66       -1.79      2.23 o 
   1  -9   4       80.12       76.02      2.82 o 
   2  -9   4       40.64       38.77      2.19 o 
   3  -9   4       27.47       26.73      1.80 o 
   4  -9   4        1.08        2.97      1.09 o 
   5  -9   4        0.82        3.36      1.17 o 
   6  -9   4        6.54        7.11      1.48 o 
   7  -9   4        4.31        3.44      2.73 o 
   8  -9   4        0.80       -0.62      2.66 o 
   9  -9   4        0.00       -1.09      2.89 o 
  10  -9   4        0.46       -0.78      3.67 o 
  11  -9   4        0.61        3.59      3.75 o 
  -7  -8   4        0.04       -1.25      3.51 o 
  -6  -8   4        0.38        1.25      3.12 o 
  -5  -8   4        1.55        5.39      1.56 o 
  -4  -8   4       56.60       47.14      2.89 o 
  -3  -8   4        1.10       -0.31      2.50 o 
  -2  -8   4      113.35      115.81      3.52 o 
  -1  -8   4       43.58       47.13      2.19 o 
   0  -8   4       21.45       22.00      1.19 o 
   1  -8   4      213.61      196.19      5.96 o 
   2  -8   4       75.55       55.69      2.27 o 
   3  -8   4       15.06       12.97      1.41 o 
   4  -8   4        5.27        5.70      1.09 o 
   5  -8   4       28.62       23.99      1.80 o 
   6  -8   4        0.00       -2.34      2.34 o 
   7  -8   4        3.23        4.84      1.25 o 
   8  -8   4        6.79        9.45      1.72 o 
   9  -8   4        0.88       -0.31      3.05 o 
  10  -8   4        0.08       -1.95      3.59 o 
  11  -8   4        0.43        0.86      3.67 o 
  -8  -7   4        0.39        3.83      1.72 o 
  -7  -7   4        2.62        7.26      1.64 o 
  -6  -7   4        0.48       -1.02      3.20 o 
  -5  -7   4        7.56        6.09      1.87 o 
  -4  -7   4       22.81       20.39      2.11 o 
  -3  -7   4       76.75       78.05      2.74 o 
  -2  -7   4        0.89       -1.09      2.03 o 
  -1  -7   4      103.49      103.78      3.05 o 
   0  -7   4       83.56       96.79      2.07 o 
   1  -7   4       81.06       79.41      2.35 o 
   2  -7   4       24.94       26.88      1.48 o 
   3  -7   4       30.23       30.25      1.56 o 
   4  -7   4       36.25       34.78      1.72 o 
   5  -7   4       41.02       41.82      1.95 o 
   6  -7   4        8.67        8.05      1.33 o 
   7  -7   4        0.06        0.00      2.27 o 
   8  -7   4        0.00        0.94      2.97 o 
   9  -7   4        4.43        1.41      3.44 o 
  10  -7   4        0.26       -1.17      3.36 o 
  11  -7   4        0.18        0.00      3.51 o 
  -9  -6   4        0.16        0.00      3.51 o 
  -8  -6   4        0.15       -0.39      2.89 o 
  -7  -6   4        2.03        1.17      3.44 o 
  -6  -6   4       14.13        9.92      1.95 o 
  -5  -6   4        0.83        2.73      1.33 o 
  -4  -6   4        5.56        3.12      2.50 o 
  -3  -6   4       35.41       41.89      2.03 o 
  -2  -6   4        0.41       -1.56      1.56 o 
  -1  -6   4      502.21      459.38      9.87 o 
   0  -6   4        5.67        6.89      0.66 o 
   1  -6   4       27.72       21.10      1.25 o 
   2  -6   4       11.54       10.00      0.94 o 
   3  -6   4       96.04       77.81      2.19 o 
   4  -6   4        7.93        7.11      1.09 o 
   5  -6   4       26.82       29.54      1.56 o 
   6  -6   4       27.88       30.32      1.80 o 
   7  -6   4        3.39        3.83      1.25 o 
   8  -6   4        0.03        3.59      2.66 o 
   9  -6   4        1.70       -3.05      3.05 o 
  10  -6   4        1.29        5.23      1.80 o 
  11  -6   4        0.05        3.12      3.12 o 
 -10  -5   4        0.24        7.73      2.19 o 
  -9  -5   4        0.10        2.73      3.20 o 
  -8  -5   4        0.04       -2.97      3.20 o 
  -7  -5   4        4.35        4.22      3.12 o 
  -6  -5   4       56.16       54.02      2.81 o 
  -5  -5   4       65.57       79.52      2.89 o 
  -4  -5   4        5.44        5.62      1.17 o 
  -3  -5   4       36.64       38.15      1.80 o 
  -2  -5   4        2.70        2.50      0.78 o 
  -1  -5   4      634.39      701.46     10.95 o 
   0  -5   4        3.31        1.55      0.94 o 
   1  -5   4        0.16        1.48      1.02 o 
   2  -5   4       32.13       29.16      1.25 o 
   3  -5   4      176.71      218.70      6.04 o 
   4  -5   4       38.38       34.94      1.56 o 
   5  -5   4        9.27        8.20      1.17 o 
   6  -5   4        1.84        2.50      1.87 o 
   7  -5   4       15.39       18.59      1.72 o 
   8  -5   4        0.03        1.80      2.58 o 
   9  -5   4        0.59        0.70      2.97 o 
  10  -5   4        0.62       -0.55      1.87 o 
  11  -5   4        1.25        2.19      4.22 o 
 -10  -4   4        0.06       -0.47      3.75 o 
  -9  -4   4        0.85        3.44      3.05 o 
  -8  -4   4        0.01        1.87      3.05 o 
  -7  -4   4        0.84        1.64      2.97 o 
  -6  -4   4       60.07       59.18      2.74 o 
  -5  -4   4        1.62       -0.47      1.72 o 
  -4  -4   4       19.18       17.97      1.41 o 
  -3  -4   4      399.89      429.85      9.06 o 
  -2  -4   4      359.91      379.45      7.81 o 
  -1  -4   4       66.67       79.59      2.43 o 
   0  -4   4       73.46       74.45      1.58 o 
   1  -4   4       15.65       15.86      0.94 o 
   2  -4   4       40.71       30.19      1.17 o 
   3  -4   4       32.71       35.88      1.33 o 
   4  -4   4        0.15        1.48      1.25 o 
   5  -4   4        0.89       -1.17      1.64 o 
   6  -4   4       14.33       11.64      1.41 o 
   7  -4   4        0.92       -2.50      2.50 o 
   8  -4   4        1.80        1.80      2.81 o 
   9  -4   4        0.07       -0.31      2.66 o 
  10  -4   4        0.66        4.37      3.51 o 
  11  -4   4        3.74       -4.84      4.84 o 
 -11  -3   4        0.26        0.55      4.92 o 
 -10  -3   4        0.29       -1.25      3.44 o 
  -9  -3   4        2.65        5.62      3.44 o 
  -8  -3   4       18.84       19.22      2.34 o 
  -7  -3   4       17.78       24.14      2.34 o 
  -6  -3   4        4.76        2.11      2.73 o 
  -5  -3   4        0.49        1.09      1.95 o 
  -4  -3   4        6.21        6.41      1.09 o 
  -3  -3   4     1145.09     1440.43     15.51 o 
  -2  -3   4      381.65      390.37      7.19 o 
  -1  -3   4      188.55      211.22      4.80 o 
   0  -3   4        2.80        2.94      0.33 o 
   1  -3   4       52.46       62.91      1.88 o 
   2  -3   4      113.44      107.77      2.98 o 
   3  -3   4      102.82       79.57      2.51 o 
   4  -3   4        1.08        1.33      1.25 o 
   5  -3   4        1.21       -1.33      1.87 o 
   6  -3   4       17.14       14.45      1.48 o 
   7  -3   4        0.89       -1.09      2.34 o 
   8  -3   4        1.37       -0.31      2.81 o 
   9  -3   4        3.28        2.50      3.20 o 
  10  -3   4        2.02       -2.03      3.75 o 
  11  -3   4        0.71       -1.41      3.83 o 
 -11  -2   4        0.02        4.92      3.98 o 
 -10  -2   4        0.27        3.51      3.75 o 
  -9  -2   4        2.04       -2.03      3.44 o 
  -8  -2   4       72.73       60.52      3.21 o 
  -7  -2   4        8.65        8.28      1.64 o 
  -6  -2   4       58.64       68.34      2.58 o 
  -5  -2   4       21.33       27.12      1.64 o 
  -4  -2   4      541.51      601.36     10.52 o 
  -3  -2   4      624.05      673.36      9.85 o 
  -2  -2   4      262.35      268.25      5.59 o 
  -1  -2   4       23.10       21.42      0.86 o 
   0  -2   4       33.46       43.02      0.88 o 
   1  -2   4      295.21      254.91      5.13 o 
   2  -2   4      300.13      281.14      5.99 o 
   3  -2   4        0.86        0.70      1.25 o 
   4  -2   4      266.04      280.60      7.31 o 
   5  -2   4        1.97        1.41      1.72 o 
   6  -2   4        0.42        2.89      1.80 o 
   7  -2   4        0.13       -0.55      1.95 o 
   8  -2   4        2.62       -0.94      2.66 o 
   9  -2   4        7.83        3.52      2.03 o 
  10  -2   4        0.24        0.00      2.89 o 
 -11  -1   4        1.07        5.70      3.67 o 
 -10  -1   4        0.60       -3.44      3.44 o 
  -9  -1   4        2.60        3.20      1.95 o 
  -8  -1   4        0.27        3.44      2.42 o 
  -7  -1   4       18.38       18.67      1.80 o 
  -6  -1   4        0.86        0.47      2.03 o 
  -5  -1   4      291.03      404.72      9.19 o 
  -4  -1   4      299.55      275.63      6.77 o 
  -3  -1   4      162.61      194.00      5.02 o 
  -2  -1   4        0.65        1.33      0.55 o 
  -1  -1   4       44.24       36.54      1.17 o 
   0  -1   4       59.88       78.93      2.00 o 
   1  -1   4       61.37       59.33      1.88 o 
   2  -1   4       35.10       40.19      1.33 o 
   3  -1   4       48.83       51.69      1.72 o 
   4  -1   4       78.71       76.83      2.27 o 
   5  -1   4       15.31       16.72      1.48 o 
   6  -1   4        1.39        1.02      2.11 o 
   7  -1   4        4.50        6.72      1.56 o 
   8  -1   4        5.50        3.83      3.05 o 
   9  -1   4        5.97        7.26      1.80 o 
  10  -1   4        0.31        1.41      4.14 o 
 -11   0   4        1.83       -3.98      3.98 o 
 -10   0   4       15.99       15.16      2.42 o 
  -9   0   4        1.41       -1.25      3.59 o 
  -8   0   4       28.07       28.13      2.42 o 
  -7   0   4        2.70        2.34      1.09 o 
  -6   0   4       48.40       47.38      2.11 o 
  -5   0   4      658.32      704.57     11.64 o 
  -4   0   4       31.38       32.21      1.33 o 
  -3   0   4        0.40        0.62      0.94 o 
  -2   0   4      103.17      104.47      2.82 o 
  -1   0   4      255.63      169.74      4.26 o 
   0   0   4      236.85      213.19      3.48 o 
   1   0   4        3.78        2.73      0.70 o 
   2   0   4      763.97      708.80     10.43 o 
   3   0   4        8.92        3.67      0.86 o 
   4   0   4       12.24       11.48      1.25 o 
   5   0   4        0.03       -1.87      1.87 o 
   6   0   4       18.93       15.94      1.72 o 
   7   0   4        5.39        2.89      2.97 o 
   8   0   4        8.91        8.36      1.95 o 
   9   0   4        3.67       -1.25      3.83 o 
  10   0   4        0.71        2.97      4.14 o 
 -11   1   4        0.76       -4.06      4.06 o 
 -10   1   4        5.15        6.01      2.03 o 
  -9   1   4        8.46        8.44      1.95 o 
  -8   1   4        0.15       -0.55      2.73 o 
  -7   1   4       34.71       38.92      2.19 o 
  -6   1   4       21.31       18.52      1.48 o 
  -5   1   4      117.09      144.63      4.31 o 
  -4   1   4       42.90       48.63      1.56 o 
  -3   1   4        3.08        4.30      0.70 o 
  -2   1   4        2.00        0.70      1.09 o 
  -1   1   4        0.19       -0.47      1.17 o 
   0   1   4       49.76       56.88      1.33 o 
   1   1   4        5.69       10.31      0.86 o 
   2   1   4       39.98       37.29      1.56 o 
   3   1   4       76.59       72.99      2.19 o 
   4   1   4        2.68        4.22      0.86 o 
   5   1   4        2.56        3.36      1.09 o 
   6   1   4        0.80       -1.80      2.19 o 
   7   1   4       18.52       15.08      1.80 o 
   8   1   4        0.65        1.17      3.91 o 
   9   1   4        0.10        2.27      3.98 o 
 -11   2   4        0.10        5.78      3.44 o 
 -10   2   4        0.81       -3.75      3.75 o 
  -9   2   4        0.04        0.70      2.73 o 
  -8   2   4        3.32        6.01      1.33 o 
  -7   2   4      120.62      119.28      3.68 o 
  -6   2   4       10.76        9.92      1.25 o 
  -5   2   4        0.14       -1.41      1.72 o 
  -4   2   4        0.04        0.78      1.41 o 
  -3   2   4      102.29      124.28      3.60 o 
  -2   2   4        2.93        2.89      0.62 o 
  -1   2   4       18.80       13.83      0.94 o 
   0   2   4      225.13      185.20      3.22 o 
   1   2   4        0.89        1.33      1.33 o 
   2   2   4       24.78       34.31      1.72 o 
   3   2   4        0.33       -2.19      2.19 o 
   4   2   4       16.55       17.66      1.64 o 
   5   2   4        2.61       -0.31      2.81 o 
   6   2   4       17.73       25.78      2.11 o 
   7   2   4       25.66       20.00      2.42 o 
   8   2   4        0.14       -1.64      2.58 o 
   9   2   4        1.47       -4.76      4.76 o 
 -11   3   4        0.74       -2.81      3.59 o 
 -10   3   4        1.37       -1.41      3.28 o 
  -9   3   4        0.88        1.25      2.66 o 
  -8   3   4        0.14        1.64      2.34 o 
  -7   3   4       47.52       53.00      2.35 o 
  -6   3   4        6.91        6.25      1.17 o 
  -5   3   4       25.68       22.82      1.41 o 
  -4   3   4        1.34        0.70      1.41 o 
  -3   3   4        0.33        0.47      1.25 o 
  -2   3   4       13.97       15.24      1.09 o 
  -1   3   4       60.92       52.64      1.80 o 
   0   3   4        5.61        6.13      0.74 o 
   1   3   4       13.12       14.30      1.17 o 
   2   3   4        7.74        8.67      1.17 o 
   3   3   4        0.02       -1.87      1.87 o 
   4   3   4        4.47        8.67      1.48 o 
   5   3   4       26.37       26.80      2.19 o 
   6   3   4        0.25        1.56      1.56 o 
   7   3   4        0.79        4.61      3.05 o 
   8   3   4        1.49        4.76      3.44 o 
 -11   4   4        0.27       -0.78      3.59 o 
 -10   4   4        0.96        0.39      2.89 o 
  -9   4   4        6.00        9.30      1.72 o 
  -8   4   4       19.64       26.41      2.11 o 
  -7   4   4       13.22       14.61      1.48 o 
  -6   4   4        0.66        2.50      1.64 o 
  -5   4   4       78.04       67.11      2.27 o 
  -4   4   4       12.99       15.24      1.25 o 
  -3   4   4        1.10        0.00      1.56 o 
  -2   4   4        1.80        2.27      1.64 o 
  -1   4   4        3.25        1.72      1.80 o 
   0   4   4       16.86       18.21      1.05 o 
   1   4   4        1.37        0.23      2.19 o 
   2   4   4        3.79        8.12      1.33 o 
   3   4   4        1.06        3.98      1.41 o 
   4   4   4        3.87        9.76      1.64 o 
   5   4   4       35.16       29.85      2.42 o 
   6   4   4        0.28       -2.34      2.34 o 
   7   4   4        1.79        4.14      3.28 o 
 -11   5   4        0.15        1.25      3.12 o 
 -10   5   4        1.37       -1.09      3.75 o 
  -9   5   4       12.42       14.45      2.03 o 
  -8   5   4        0.62        0.08      1.56 o 
  -7   5   4        8.96       11.17      1.48 o 
  -6   5   4        2.81       -2.27      2.27 o 
  -5   5   4        0.01        0.00      1.87 o 
  -4   5   4        0.20        0.23      1.72 o 
  -3   5   4       43.88       40.10      1.88 o 
  -2   5   4        1.98       -1.09      1.72 o 
  -1   5   4        2.84        1.87      1.17 o 
   0   5   4       43.60       44.48      1.49 o 
   1   5   4        0.15        1.09      2.19 o 
   2   5   4        9.28       11.09      1.72 o 
   3   5   4       17.90       18.13      2.11 o 
   4   5   4        5.27        1.09      2.97 o 
   5   5   4        5.65        2.42      3.44 o 
   6   5   4        0.32        4.06      3.59 o 
 -11   6   4        0.11       -2.11      3.98 o 
 -10   6   4        3.05       -3.75      3.75 o 
  -9   6   4        8.07        9.06      1.80 o 
  -8   6   4        0.07        2.58      1.95 o 
  -7   6   4        7.76        9.14      1.72 o 
  -6   6   4        1.87        2.81      1.25 o 
  -5   6   4        4.30        6.17      1.25 o 
  -4   6   4       15.73       14.61      1.56 o 
  -3   6   4        1.93        2.66      1.25 o 
  -2   6   4        4.13       -0.47      2.19 o 
  -1   6   4        0.23       -1.56      2.34 o 
   0   6   4        0.16        0.19      1.52 o 
   1   6   4        1.08        1.56      2.66 o 
   2   6   4        0.58       -2.89      2.89 o 
   3   6   4       14.72       13.91      2.03 o 
   4   6   4        4.21        3.67      2.73 o 
   5   6   4        0.00        4.92      3.28 o 
   6   6   4        2.85        6.48      4.06 o 
 -11   7   4        1.88       -1.33      4.84 o 
 -10   7   4        1.23       -0.78      3.36 o 
  -9   7   4        2.11        0.94      1.72 o 
  -8   7   4        0.35        0.31      3.20 o 
  -7   7   4        0.12       -0.47      1.33 o 
  -6   7   4        4.17        4.76      1.48 o 
  -5   7   4        5.62        6.17      1.41 o 
  -4   7   4        0.79        2.58      2.03 o 
  -3   7   4        1.08        0.31      2.27 o 
  -2   7   4       22.52       22.58      2.03 o 
  -1   7   4        0.51        0.31      2.27 o 
   0   7   4        1.48       -0.18      4.26 o 
   1   7   4        3.11        0.00      3.28 o 
   2   7   4        5.07        5.31      3.67 o 
   3   7   4        8.25        7.34      1.95 o 
   4   7   4        0.00       -2.97      3.44 o 
   5   7   4        0.62       -3.91      3.91 o 
 -11   8   4        1.77       -4.53      4.53 o 
 -10   8   4        0.08        1.33      4.06 o 
  -9   8   4        0.22        1.64      3.51 o 
  -8   8   4        0.14       -0.39      2.81 o 
  -7   8   4        3.22       -0.31      2.97 o 
  -6   8   4        1.38       -0.31      2.66 o 
  -5   8   4        1.27       -0.31      2.42 o 
  -4   8   4        0.65        1.33      2.50 o 
  -3   8   4        0.65        1.33      3.12 o 
  -2   8   4        0.16        0.31      2.34 o 
  -1   8   4        2.07        1.80      2.73 o 
   0   8   4        1.18        3.38      1.39 o 
   1   8   4        2.34        3.98      2.89 o 
   2   8   4        8.80       10.94      2.03 o 
   3   8   4        1.96        5.62      3.59 o 
 -10   9   4        0.00        2.34      3.44 o 
  -9   9   4        0.26        0.47      3.44 o 
  -8   9   4        1.10        3.28      3.28 o 
  -7   9   4        0.23       -3.36      3.59 o 
  -6   9   4        0.52        1.17      2.58 o 
  -5   9   4        0.25       -1.09      2.97 o 
  -4   9   4        1.46       -1.80      3.59 o 
  -3   9   4        1.50        0.78      2.66 o 
  -2   9   4        0.02        0.78      2.58 o 
  -1   9   4        0.01       -1.87      2.50 o 
   0   9   4        0.68        0.47      2.26 o 
   1   9   4        4.93        6.72      2.50 o 
   2   9   4        0.05        3.36      3.36 o 
  -9  10   4        0.96        2.42      3.67 o 
  -8  10   4        0.02        1.33      3.44 o 
  -7  10   4        0.00       -3.67      3.67 o 
  -6  10   4        0.01       -2.81      3.28 o 
  -5  10   4        0.77        2.11      2.89 o 
  -4  10   4        0.39        2.50      3.05 o 
  -3  10   4        0.90        5.55      3.44 o 
  -2  10   4        0.02        0.00      3.36 o 
  -1  10   4        0.27       -3.75      3.75 o 
   0  10   4        4.08        1.93      3.26 o 
  -8  11   4        0.00       -2.81      3.83 o 
  -7  11   4        0.46       -1.80      3.20 o 
  -6  11   4        0.03        2.81      3.44 o 
  -5  11   4        0.56        0.00      3.44 o 
  -4  11   4        0.12        0.47      3.83 o 
  -3  11   4        0.01        0.00      2.89 o 
  -2  11   4        0.00       -0.47      3.59 o 
   0 -14   5        0.97        3.41      2.82 o 
   1 -14   5        0.01       -2.19      3.75 o 
   2 -14   5        0.11        1.87      3.67 o 
   3 -14   5        0.06        0.62      1.72 o 
   4 -14   5        1.47        5.00      3.98 o 
   5 -14   5        2.41        5.55      3.59 o 
   6 -14   5        0.14       -0.47      3.36 o 
   7 -14   5        0.07       -0.86      3.44 o 
   8 -14   5        0.16        0.00      3.83 o 
  -2 -13   5        0.04       -1.33      3.59 o 
  -1 -13   5        0.01       -4.30      4.30 o 
   0 -13   5        3.41        2.27      1.58 o 
   1 -13   5        2.20        2.11      3.75 o 
   2 -13   5        0.00       -2.27      2.81 o 
   3 -13   5        2.18        3.28      3.05 o 
   4 -13   5        2.25        1.25      3.44 o 
   5 -13   5        3.17       -1.56      3.44 o 
   6 -13   5        0.27       -0.78      3.59 o 
   7 -13   5        0.03       -3.12      3.12 o 
   8 -13   5        0.00       -0.86      3.44 o 
   9 -13   5        0.81       -3.67      3.83 o 
  -4 -12   5        0.43       -1.41      3.51 o 
  -3 -12   5        0.18       -3.36      3.36 o 
  -2 -12   5        0.02       -3.36      3.36 o 
  -1 -12   5        1.66       -3.44      3.44 o 
   0 -12   5        5.08        7.04      1.60 o 
   1 -12   5        0.51       -1.02      2.89 o 
   2 -12   5        3.32        5.16      3.20 o 
   3 -12   5        5.69        5.08      3.83 o 
   4 -12   5        0.77       -1.33      2.50 o 
   5 -12   5        3.87        0.70      3.20 o 
   6 -12   5        0.09        0.00      2.81 o 
   7 -12   5        0.05       -0.39      2.89 o 
   8 -12   5        0.09       -1.64      3.05 o 
   9 -12   5        1.06        2.27      3.98 o 
  10 -12   5        0.08       -2.81      3.59 o 
  -5 -11   5        0.24        2.19      2.19 o 
  -4 -11   5        0.01       -0.39      3.20 o 
  -3 -11   5        0.20        2.19      1.64 o 
  -2 -11   5        7.58        7.58      1.87 o 
  -1 -11   5        3.60        1.09      3.52 o 
   0 -11   5        0.00        0.64      2.19 o 
   1 -11   5        0.01        3.05      2.42 o 
   2 -11   5        1.06        1.02      2.58 o 
   3 -11   5       45.34       45.72      2.74 o 
   4 -11   5        4.65        5.62      1.80 o 
   5 -11   5        0.12       -2.89      2.89 o 
   6 -11   5        3.51        6.41      1.56 o 
   7 -11   5        3.51        4.06      3.28 o 
   8 -11   5        0.08       -1.87      3.05 o 
   9 -11   5        1.34        2.97      3.28 o 
  10 -11   5        0.08       -0.86      3.20 o 
  -6 -10   5        0.65        4.92      3.98 o 
  -5 -10   5        0.92        4.45      3.44 o 
  -4 -10   5        1.52        1.64      2.97 o 
  -3 -10   5        4.89        2.27      2.73 o 
  -2 -10   5       37.97       39.86      2.58 o 
  -1 -10   5        0.24       -2.34      2.34 o 
   0 -10   5        7.80        3.24      1.84 o 
   1 -10   5       21.55       21.80      1.88 o 
   2 -10   5       27.85       25.94      2.03 o 
   3 -10   5       53.85       46.59      2.42 o 
   4 -10   5        4.17        3.20      2.97 o 
   5 -10   5        0.74        0.31      2.34 o 
   6 -10   5        0.08        2.81      1.17 o 
   7 -10   5        6.39        9.61      1.72 o 
   8 -10   5        0.49        1.09      2.58 o 
   9 -10   5        0.22       -3.51      3.51 o 
  10 -10   5        0.05        2.58      3.67 o 
  11 -10   5        0.24       -2.81      4.45 o 
  -7  -9   5        1.69        5.00      3.98 o 
  -6  -9   5        0.01       -0.78      2.97 o 
  -5  -9   5        1.49        1.64      3.36 o 
  -4  -9   5        4.10        2.97      2.89 o 
  -3  -9   5        1.50        3.67      2.27 o 
  -2  -9   5        0.47        0.94      2.66 o 
  -1  -9   5        2.62        2.58      2.58 o 
   0  -9   5        3.83        6.57      2.30 o 
   1  -9   5      266.66      230.49      7.22 o 
   2  -9   5        4.40        1.48      2.42 o 
   3  -9   5        2.39        0.47      1.80 o 
   4  -9   5       23.37       26.72      1.88 o 
   5  -9   5        9.23       12.66      1.56 o 
   6  -9   5        3.24        3.59      1.56 o 
   7  -9   5       13.59       11.87      1.80 o 
   8  -9   5        0.76        1.02      2.89 o 
   9  -9   5        0.31       -2.66      3.12 o 
  10  -9   5        0.83        2.11      3.51 o 
  11  -9   5        0.02        3.67      3.44 o 
  -8  -8   5        0.37        2.03      3.44 o 
  -7  -8   5        0.05       -3.28      3.28 o 
  -6  -8   5        0.78        3.28      3.36 o 
  -5  -8   5        2.05        0.70      2.58 o 
  -4  -8   5       40.16       35.17      2.50 o 
  -3  -8   5       10.94       13.59      1.72 o 
  -2  -8   5       20.29       22.27      1.72 o 
  -1  -8   5       50.14       43.00      2.11 o 
   0  -8   5       87.19       87.15      2.66 o 
   1  -8   5      185.59      173.83      5.56 o 
   2  -8   5       36.85       37.36      1.95 o 
   3  -8   5       13.44       13.75      1.33 o 
   4  -8   5        1.80        2.11      1.95 o 
   5  -8   5       12.22        9.30      1.33 o 
   6  -8   5       13.81        9.69      1.64 o 
   7  -8   5        3.58        6.87      1.64 o 
   8  -8   5        2.96       -1.02      3.12 o 
   9  -8   5        2.96       -1.48      3.44 o 
  10  -8   5        0.30        3.67      2.89 o 
  11  -8   5        0.25        3.20      4.37 o 
  -8  -7   5        0.37        1.41      4.06 o 
  -7  -7   5        1.89       -2.27      3.12 o 
  -6  -7   5        0.02        1.48      3.20 o 
  -5  -7   5        0.00       -2.50      2.50 o 
  -4  -7   5        7.25        8.36      1.48 o 
  -3  -7   5        3.22        0.78      2.42 o 
  -2  -7   5        0.56       -0.86      1.80 o 
  -1  -7   5      316.98      285.86      6.91 o 
   0  -7   5        0.12       -0.27      1.10 o 
   1  -7   5       42.67       49.96      1.95 o 
   2  -7   5        0.51        0.00      1.33 o 
   3  -7   5        0.19       -0.55      1.41 o 
   4  -7   5        2.08        4.22      0.94 o 
   5  -7   5       49.25       40.57      1.95 o 
   6  -7   5       20.33       15.94      1.72 o 
   7  -7   5        2.02        3.67      2.58 o 
   8  -7   5        0.91       -3.20      3.20 o 
   9  -7   5        0.21        2.19      3.28 o 
  10  -7   5        0.07       -3.59      3.59 o 
  11  -7   5        0.03       -4.45      4.45 o 
  -9  -6   5        1.21       -1.33      3.83 o 
  -8  -6   5        0.00        0.00      2.73 o 
  -7  -6   5        0.77        1.17      3.20 o 
  -6  -6   5        3.43        0.31      1.48 o 
  -5  -6   5       13.17       12.58      1.72 o 
  -4  -6   5        8.07        9.69      1.48 o 
  -3  -6   5       12.85       16.72      1.41 o 
  -2  -6   5       24.03       26.34      1.56 o 
  -1  -6   5      272.78      292.02      7.86 o 
   0  -6   5       34.50       37.25      1.11 o 
   1  -6   5       89.42       85.86      2.58 o 
   2  -6   5        4.68        4.92      0.86 o 
   3  -6   5        4.65        3.83      0.94 o 
   4  -6   5       36.14       29.62      1.49 o 
   5  -6   5        2.40        4.92      1.17 o 
   6  -6   5       11.15        9.14      1.41 o 
   7  -6   5        6.45        7.50      1.41 o 
   8  -6   5        1.80       -2.81      2.81 o 
   9  -6   5        0.89       -0.70      2.73 o 
  10  -6   5        0.00       -3.20      3.36 o 
  11  -6   5        0.21       -2.27      3.67 o 
 -10  -5   5        0.76        2.03      4.30 o 
  -9  -5   5        0.16        2.27      3.51 o 
  -8  -5   5        0.11        3.98      2.89 o 
  -7  -5   5        0.00        2.03      1.41 o 
  -6  -5   5       18.05       23.75      1.88 o 
  -5  -5   5        5.82        6.41      1.17 o 
  -4  -5   5        6.89        5.39      1.33 o 
  -3  -5   5        8.78       10.08      1.09 o 
  -2  -5   5      136.64      139.77      4.39 o 
  -1  -5   5      387.75      469.08      9.07 o 
   0  -5   5      378.04      332.17      5.21 o 
   1  -5   5       47.76       40.90      1.49 o 
   2  -5   5       98.06       78.30      2.43 o 
   3  -5   5      118.29      139.64      4.15 o 
   4  -5   5       45.30       46.28      1.80 o 
   5  -5   5        2.90        2.50      1.87 o 
   6  -5   5        0.62        0.47      2.27 o 
   7  -5   5        0.68        0.00      2.42 o 
   8  -5   5        1.90        0.94      2.66 o 
   9  -5   5        0.55        0.39      2.81 o 
  10  -5   5        0.09       -0.39      3.59 o 
  11  -5   5        1.41       -2.73      4.22 o 
 -10  -4   5        0.00       -3.83      3.83 o 
  -9  -4   5        3.42        5.94      3.98 o 
  -8  -4   5        1.35        4.14      3.28 o 
  -7  -4   5        5.04        6.95      1.56 o 
  -6  -4   5        9.11        9.61      1.56 o 
  -5  -4   5        1.20        3.98      1.17 o 
  -4  -4   5       13.95       10.39      1.09 o 
  -3  -4   5      308.16      311.32      7.94 o 
  -2  -4   5        0.09        0.78      1.25 o 
  -1  -4   5      214.37      195.85      5.42 o 
   0  -4   5        4.01        3.64      0.44 o 
   1  -4   5       71.11       76.54      2.35 o 
   2  -4   5        3.59        1.95      0.70 o 
   3  -4   5       38.39       43.15      1.56 o 
   4  -4   5        0.24        1.25      1.41 o 
   5  -4   5        0.00       -0.62      1.64 o 
   6  -4   5        9.22       10.70      1.48 o 
   7  -4   5        3.59        3.91      3.05 o 
   8  -4   5        0.75        2.27      2.50 o 
   9  -4   5        0.00        1.09      1.56 o 
  10  -4   5        1.26        0.39      3.12 o 
  11  -4   5        0.94       -0.47      4.76 o 
 -11  -3   5        0.36       -4.22      4.22 o 
 -10  -3   5        0.11        0.00      3.20 o 
  -9  -3   5        0.40        2.42      1.64 o 
  -8  -3   5       10.96       18.05      1.95 o 
  -7  -3   5        2.17        4.22      2.58 o 
  -6  -3   5        4.59        2.11      1.33 o 
  -5  -3   5       15.89       19.30      1.56 o 
  -4  -3   5      343.49      343.79      8.57 o 
  -3  -3   5     1164.55     1269.38     14.85 o 
  -2  -3   5     1015.99     1097.26     12.60 o 
  -1  -3   5        0.40        0.86      1.17 o 
   0  -3   5      688.30      617.19     11.08 o 
   1  -3   5      156.21      167.05      4.71 o 
   2  -3   5       27.46       23.68      1.17 o 
   3  -3   5      223.47      253.12      6.67 o 
   4  -3   5        0.83        1.09      1.72 o 
   5  -3   5        0.13        1.72      1.72 o 
   6  -3   5       36.52       42.52      2.11 o 
   7  -3   5        0.48        0.55      2.03 o 
   8  -3   5        1.77        1.41      1.41 o 
   9  -3   5        2.73       -3.67      3.67 o 
  10  -3   5        1.04       -3.98      3.98 o 
 -11  -2   5        0.63       -4.53      4.53 o 
 -10  -2   5        0.29       -1.17      3.51 o 
  -9  -2   5        0.42       -2.73      2.97 o 
  -8  -2   5       23.53       22.82      2.27 o 
  -7  -2   5        0.56        4.30      2.66 o 
  -6  -2   5       10.46        9.45      1.33 o 
  -5  -2   5      125.05      139.76      4.07 o 
  -4  -2   5       29.23       20.40      1.41 o 
  -3  -2   5      242.62      238.76      6.13 o 
  -2  -2   5       30.11       28.85      1.17 o 
  -1  -2   5      486.42      467.71      7.45 o 
   0  -2   5      191.35      190.76      3.42 o 
   1  -2   5      332.17      351.68      6.78 o 
   2  -2   5      133.26      162.16      4.23 o 
   3  -2   5       65.13       65.16      1.88 o 
   4  -2   5       68.60       67.97      2.19 o 
   5  -2   5      106.86      104.15      3.21 o 
   6  -2   5        1.87        1.80      1.17 o 
   7  -2   5        1.91        1.48      3.20 o 
   8  -2   5        0.60       -1.41      3.05 o 
   9  -2   5        3.61        5.23      1.87 o 
  10  -2   5        0.01        0.47      4.06 o 
 -11  -1   5        0.52       -1.72      3.98 o 
 -10  -1   5        1.08       -1.48      3.51 o 
  -9  -1   5        0.05        2.58      3.28 o 
  -8  -1   5        1.63        2.50      2.34 o 
  -7  -1   5        5.34        5.16      1.41 o 
  -6  -1   5       88.92       83.63      2.74 o 
  -5  -1   5      532.14      644.38     11.68 o 
  -4  -1   5      254.87      280.32      7.15 o 
  -3  -1   5        3.37        3.36      0.70 o 
  -2  -1   5      215.86      244.35      5.66 o 
  -1  -1   5       95.94      101.76      2.98 o 
   0  -1   5      349.09      333.34      4.66 o 
   1  -1   5      616.07      625.65      9.45 o 
   2  -1   5      181.77      197.06      4.79 o 
   3  -1   5       35.94       37.21      1.64 o 
   4  -1   5      117.98      113.03      3.37 o 
   5  -1   5        0.38        0.08      1.09 o 
   6  -1   5       12.17       11.72      1.48 o 
   7  -1   5        0.31       -2.73      2.73 o 
   8  -1   5        7.30       -0.39      3.44 o 
   9  -1   5        2.60        4.22      3.67 o 
  10  -1   5        0.06        1.48      4.22 o 
 -11   0   5        0.10        1.87      3.91 o 
 -10   0   5        5.34        0.39      3.91 o 
  -9   0   5        0.00        1.80      2.81 o 
  -8   0   5        0.57        0.94      2.19 o 
  -7   0   5       30.16       32.74      2.19 o 
  -6   0   5        9.37       11.64      1.41 o 
  -5   0   5      108.98      122.35      3.76 o 
  -4   0   5       19.64       27.43      1.33 o 
  -3   0   5      176.98      149.15      4.00 o 
  -2   0   5        2.72        1.41      1.02 o 
  -1   0   5      429.47      414.65      7.51 o 
   0   0   5      540.11      522.72     22.66 o 
   1   0   5      172.42      168.56      4.31 o 
   2   0   5      155.07      148.44      4.31 o 
   3   0   5      241.02      225.61      5.81 o 
   4   0   5        0.50        1.09      2.03 o 
   5   0   5        2.67        0.55      1.95 o 
   6   0   5        1.40        1.02      1.33 o 
   7   0   5        2.94        3.36      1.72 o 
   8   0   5        1.26        3.20      3.28 o 
   9   0   5        0.10       -3.51      4.14 o 
 -11   1   5        0.01        1.80      3.44 o 
 -10   1   5        0.03        1.17      1.64 o 
  -9   1   5        0.33       -0.94      2.97 o 
  -8   1   5        6.08        3.83      1.64 o 
  -7   1   5       52.68       56.36      2.50 o 
  -6   1   5        7.46        7.27      1.17 o 
  -5   1   5        0.27        2.27      1.41 o 
  -4   1   5        7.91        6.41      0.94 o 
  -3   1   5       28.55       39.08      1.49 o 
  -2   1   5        5.71        4.77      0.78 o 
  -1   1   5      354.16      342.38      7.49 o 
   0   1   5      283.68      261.66      4.78 o 
   1   1   5       12.61       14.53      1.02 o 
   2   1   5       48.65       46.44      1.80 o 
   3   1   5        7.93        8.67      1.17 o 
   4   1   5       15.88       14.22      1.56 o 
   5   1   5        2.36        2.89      2.50 o 
   6   1   5        9.37        3.98      3.20 o 
   7   1   5       12.04        9.92      2.03 o 
   8   1   5        0.01        0.00      3.67 o 
   9   1   5        3.41        6.72      2.50 o 
 -11   2   5        0.08       -2.03      3.44 o 
 -10   2   5        1.24       -1.41      3.36 o 
  -9   2   5        5.94        4.22      1.72 o 
  -8   2   5        0.62        2.50      2.42 o 
  -7   2   5       30.89       27.43      1.95 o 
  -6   2   5        3.37        1.56      2.27 o 
  -5   2   5        1.35       -0.55      1.87 o 
  -4   2   5       62.40       82.51      2.42 o 
  -3   2   5      157.29      154.09      4.55 o 
  -2   2   5       90.39       85.23      2.58 o 
  -1   2   5        1.36        1.95      1.25 o 
   0   2   5       40.03       37.53      1.11 o 
   1   2   5       78.78       60.63      2.11 o 
   2   2   5       40.98       50.42      2.11 o 
   3   2   5       10.64       16.41      1.41 o 
   4   2   5       14.48       11.33      1.72 o 
   5   2   5        0.12       -0.62      2.50 o 
   6   2   5        6.94        7.26      1.72 o 
   7   2   5        0.30        1.56      1.72 o 
   8   2   5        1.05        1.87      4.22 o 
 -11   3   5        0.00        0.47      3.98 o 
 -10   3   5        0.70        3.67      2.66 o 
  -9   3   5        1.35       -3.44      3.44 o 
  -8   3   5        0.47        0.55      2.89 o 
  -7   3   5       16.01       21.49      1.72 o 
  -6   3   5       41.28       43.15      2.11 o 
  -5   3   5        0.12       -1.25      1.87 o 
  -4   3   5       33.19       26.50      1.56 o 
  -3   3   5      142.73      148.36      4.62 o 
  -2   3   5        4.98        3.20      0.94 o 
  -1   3   5       14.89       11.33      1.17 o 
   0   3   5        0.00       -0.13      1.18 o 
   1   3   5        9.94        7.66      1.25 o 
   2   3   5        9.87       11.80      1.41 o 
   3   3   5        7.40        7.42      1.33 o 
   4   3   5        0.71        0.94      2.66 o 
   5   3   5       13.39        8.59      1.72 o 
   6   3   5        0.48        0.00      2.97 o 
   7   3   5        3.27       -3.44      4.06 o 
 -11   4   5        0.37        0.39      3.51 o 
 -10   4   5        1.24       -1.09      3.05 o 
  -9   4   5        8.40        6.02      1.95 o 
  -8   4   5        0.13        3.44      1.41 o 
  -7   4   5        1.10       -1.09      2.73 o 
  -6   4   5        9.52       11.25      1.48 o 
  -5   4   5       53.56       47.61      2.11 o 
  -4   4   5        4.15        0.00      2.34 o 
  -3   4   5       85.06       76.98      2.43 o 
  -2   4   5        2.25        3.28      0.94 o 
  -1   4   5        0.63        0.70      1.72 o 
   0   4   5       68.96       70.05      1.80 o 
   1   4   5       73.61       74.76      2.74 o 
   2   4   5       26.78       35.63      2.27 o 
   3   4   5        1.43        0.62      3.20 o 
   4   4   5        7.66       -2.03      3.44 o 
   5   4   5        1.57        5.55      3.51 o 
   6   4   5        0.00       -2.97      2.97 o 
   7   4   5        0.71       -4.22      4.22 o 
 -11   5   5        0.00       -2.11      3.98 o 
 -10   5   5        1.35        3.12      3.83 o 
  -9   5   5        7.67       13.67      1.87 o 
  -8   5   5        7.09       11.17      1.87 o 
  -7   5   5        0.39        0.86      1.95 o 
  -6   5   5       16.67       16.17      1.72 o 
  -5   5   5       57.06       53.01      2.35 o 
  -4   5   5       22.14       22.58      1.72 o 
  -3   5   5       25.94       29.38      1.88 o 
  -2   5   5        6.68        8.83      1.41 o 
  -1   5   5        3.37        2.97      1.25 o 
   0   5   5       10.61       12.27      1.10 o 
   1   5   5        3.28        3.28      1.25 o 
   2   5   5        1.83        1.33      2.58 o 
   3   5   5        3.17        1.80      2.89 o 
   4   5   5        4.31        3.12      2.97 o 
   5   5   5        0.00        4.84      2.97 o 
   6   5   5        1.15        0.00      3.75 o 
 -11   6   5        1.76        2.19      4.45 o 
 -10   6   5        0.47       -1.56      3.75 o 
  -9   6   5        0.00        1.48      2.89 o 
  -8   6   5        0.18        4.06      2.73 o 
  -7   6   5       13.38       14.06      1.80 o 
  -6   6   5        4.19        2.73      1.64 o 
  -5   6   5       54.23       49.48      2.42 o 
  -4   6   5        0.41        2.81      2.42 o 
  -3   6   5       10.95        4.22      2.81 o 
  -2   6   5       16.21       15.39      1.72 o 
  -1   6   5       45.93       45.18      2.50 o 
   0   6   5        3.86        6.30      1.13 o 
   1   6   5        1.65        2.03      3.12 o 
   2   6   5        2.70       -0.31      2.42 o 
   3   6   5        1.32        5.86      1.72 o 
   4   6   5        0.14        1.80      3.51 o 
   5   6   5        0.70       -3.98      3.98 o 
 -11   7   5        1.50       -0.94      4.37 o 
 -10   7   5        0.00        1.25      3.36 o 
  -9   7   5        0.05        0.39      2.89 o 
  -8   7   5        1.70        0.08      1.80 o 
  -7   7   5       14.34       13.83      1.95 o 
  -6   7   5       13.16        9.37      2.03 o 
  -5   7   5        7.06        6.09      3.75 o 
  -4   7   5        3.07        2.19      2.34 o 
  -3   7   5        0.06        1.72      1.41 o 
  -2   7   5       11.60        7.11      1.64 o 
  -1   7   5        0.07        0.31      2.66 o 
   0   7   5        1.44        1.61      2.23 o 
   1   7   5        0.05        4.14      1.48 o 
   2   7   5        5.78        1.64      3.59 o 
   3   7   5        1.87        4.53      3.91 o 
   4   7   5        0.10       -4.14      4.14 o 
 -10   8   5        0.04       -3.05      3.51 o 
  -9   8   5        1.33        0.86      3.20 o 
  -8   8   5        0.22        3.20      3.44 o 
  -7   8   5        9.15       10.47      2.03 o 
  -6   8   5        0.35       -1.41      3.12 o 
  -5   8   5        1.92       -1.41      2.97 o 
  -4   8   5        0.57        2.50      2.66 o 
  -3   8   5        4.38        1.09      2.89 o 
  -2   8   5        2.02        2.97      3.20 o 
  -1   8   5        0.00        3.12      3.20 o 
   0   8   5        1.04       -0.91      2.07 o 
   1   8   5        0.33       -1.64      3.36 o 
   2   8   5        0.10        5.16      3.59 o 
 -10   9   5        0.01        3.91      3.98 o 
  -9   9   5        1.84        5.00      3.51 o 
  -8   9   5        1.74       -1.64      4.14 o 
  -7   9   5        0.77        3.36      1.80 o 
  -6   9   5        0.97        2.03      3.12 o 
  -5   9   5        0.17        0.00      3.12 o 
  -4   9   5        3.67        3.67      1.64 o 
  -3   9   5        0.82       -2.34      3.12 o 
  -2   9   5        0.12        0.00      2.58 o 
  -1   9   5        0.50       -0.86      3.28 o 
   0   9   5        2.44        0.95      3.59 o 
   1   9   5        1.42        2.42      4.30 o 
  -8  10   5        0.88        0.47      3.75 o 
  -7  10   5        0.03       -3.51      3.51 o 
  -6  10   5        0.00       -4.06      4.06 o 
  -5  10   5        0.06        5.86      3.67 o 
  -4  10   5        2.85       -3.83      3.98 o 
  -3  10   5        0.45        4.61      2.89 o 
  -2  10   5        0.56       -0.47      3.28 o 
  -1  10   5        0.00        2.97      3.20 o 
  -5  11   5        0.24        2.03      4.22 o 
  -1 -14   6        0.06        2.03      4.06 o 
   0 -14   6        1.07        0.60      2.70 o 
   1 -14   6        0.16        2.81      3.20 o 
   2 -14   6        0.42       -2.97      3.36 o 
   3 -14   6        0.99        3.12      3.36 o 
   4 -14   6        0.71        4.45      3.59 o 
   5 -14   6        1.69       -2.50      3.67 o 
   6 -14   6        0.39       -3.98      3.98 o 
   7 -14   6        0.30        1.95      3.44 o 
   8 -14   6        0.00        0.00      3.28 o 
  -3 -13   6        0.00        4.06      3.83 o 
  -2 -13   6        0.00        1.95      3.98 o 
  -1 -13   6        0.15       -1.25      3.36 o 
   0 -13   6        2.90        0.21      2.93 o 
   1 -13   6        0.17        2.50      3.05 o 
   2 -13   6        0.21       -3.44      3.44 o 
   3 -13   6        2.35        2.81      3.12 o 
   4 -13   6        0.55        4.45      2.73 o 
   5 -13   6        2.59       -0.78      3.05 o 
   6 -13   6        0.00        0.00      3.36 o 
   7 -13   6        0.04        0.00      3.05 o 
   8 -13   6        0.59       -3.51      3.67 o 
   9 -13   6        1.08       -0.94      3.91 o 
  -4 -12   6        0.00       -2.27      3.44 o 
  -3 -12   6        0.02       -1.25      2.89 o 
  -2 -12   6        0.19        1.72      2.50 o 
  -1 -12   6        0.84        1.17      1.64 o 
   0 -12   6        0.01        2.87      1.79 o 
   1 -12   6        2.18        2.97      3.36 o 
   2 -12   6        0.05        1.48      3.05 o 
   3 -12   6        2.93        2.19      2.81 o 
   4 -12   6        0.23        1.09      2.58 o 
   5 -12   6        0.21        1.48      2.97 o 
   6 -12   6        0.77        0.78      3.59 o 
   7 -12   6        1.71        3.20      1.80 o 
   8 -12   6        0.76       -0.39      3.59 o 
   9 -12   6        0.38        3.20      3.36 o 
  -5 -11   6        0.20       -0.47      3.59 o 
  -4 -11   6        0.19       -3.12      3.12 o 
  -3 -11   6        1.91        3.75      3.75 o 
  -2 -11   6        6.07       -1.80      3.05 o 
  -1 -11   6        2.85        1.48      3.12 o 
   0 -11   6        2.89       -0.98      2.58 o 
   1 -11   6        0.03       -1.80      2.50 o 
   2 -11   6       17.03       12.73      1.88 o 
   3 -11   6        9.27        7.34      1.64 o 
   4 -11   6        0.56       -2.73      2.73 o 
   5 -11   6        0.00        1.33      2.66 o 
   6 -11   6        0.82        4.61      2.89 o 
   7 -11   6        7.00        2.58      3.28 o 
   8 -11   6        0.03       -3.20      3.20 o 
   9 -11   6        0.03       -1.25      3.59 o 
  10 -11   6        0.18       -1.33      3.59 o 
  -6 -10   6        0.02        0.00      3.59 o 
  -5 -10   6        0.11       -1.25      2.89 o 
  -4 -10   6        0.01       -0.39      2.97 o 
  -3 -10   6        0.82       -2.03      2.97 o 
  -2 -10   6        3.53        0.70      2.81 o 
  -1 -10   6        0.46       -2.50      2.50 o 
   0 -10   6        2.17        1.65      0.91 o 
   1 -10   6        5.22        4.69      1.41 o 
   2 -10   6        1.04        2.03      1.33 o 
   3 -10   6        0.03       -2.42      2.42 o 
   4 -10   6        1.58        1.17      2.66 o 
   5 -10   6       15.71       17.42      1.95 o 
   6 -10   6       12.08       10.39      1.87 o 
   7 -10   6        4.96        2.11      3.67 o 
   8 -10   6        1.19        0.00      3.12 o 
   9 -10   6        0.13       -2.42      2.73 o 
  10 -10   6        0.00        0.00      3.75 o 
  -7  -9   6        2.20        3.91      4.37 o 
  -6  -9   6        0.95       -2.03      3.36 o 
  -5  -9   6        1.73        1.56      2.73 o 
  -4  -9   6        1.84        2.19      2.19 o 
  -3  -9   6        6.53        3.28      3.28 o 
  -2  -9   6        0.57       -2.50      2.50 o 
  -1  -9   6       13.43       15.23      1.64 o 
   0  -9   6       89.14       81.84      2.15 o 
   1  -9   6       32.48       34.00      2.03 o 
   2  -9   6        9.70       11.48      1.41 o 
   3  -9   6        0.87        1.25      1.87 o 
   4  -9   6        0.28        2.03      0.94 o 
   5  -9   6       31.76       32.59      2.27 o 
   6  -9   6        2.73        1.80      2.42 o 
   7  -9   6        3.96        2.58      3.20 o 
   8  -9   6        1.38        0.39      2.66 o 
   9  -9   6        0.80        2.81      1.80 o 
  10  -9   6        2.74        3.05      4.53 o 
  -8  -8   6        0.12        1.02      3.75 o 
  -7  -8   6        0.33        3.59      3.36 o 
  -6  -8   6        0.36       -1.80      2.97 o 
  -5  -8   6        0.28        3.83      1.41 o 
  -4  -8   6       13.59       15.16      1.80 o 
  -3  -8   6        0.04        0.00      2.19 o 
  -2  -8   6        2.13        0.00      2.19 o 
  -1  -8   6       25.52       27.97      1.64 o 
   0  -8   6        2.70        3.00      0.96 o 
   1  -8   6        2.39        5.00      1.02 o 
   2  -8   6        3.26        1.09      2.03 o 
   3  -8   6       45.43       47.76      1.95 o 
   4  -8   6       15.21       17.11      1.41 o 
   5  -8   6       44.41       48.93      2.34 o 
   6  -8   6       12.13       15.00      1.64 o 
   7  -8   6        0.51        0.70      1.48 o 
   8  -8   6        0.67       -1.33      2.11 o 
   9  -8   6        1.93        0.00      3.44 o 
  10  -8   6        0.81        1.72      3.83 o 
  11  -8   6        0.42        4.61      2.27 o 
  -9  -7   6        4.28        0.55      4.76 o 
  -8  -7   6        0.11        1.41      3.28 o 
  -7  -7   6        0.05       -1.48      2.66 o 
  -6  -7   6        0.06       -1.02      2.89 o 
  -5  -7   6        0.60        1.33      2.73 o 
  -4  -7   6        6.09        7.97      1.48 o 
  -3  -7   6        9.71        9.14      1.33 o 
  -2  -7   6       63.10       67.79      2.58 o 
  -1  -7   6       77.02       75.40      2.50 o 
   0  -7   6       27.89       30.66      1.88 o 
   1  -7   6        7.72        6.64      1.02 o 
   2  -7   6        0.23        2.19      1.41 o 
   3  -7   6       93.09       88.96      2.58 o 
   4  -7   6       25.43       23.99      1.72 o 
   5  -7   6       45.97       43.38      2.11 o 
   6  -7   6        0.02       -1.87      2.42 o 
   7  -7   6        1.80        3.91      2.73 o 
   8  -7   6       14.43       16.95      2.19 o 
   9  -7   6        1.10       -3.98      3.98 o 
  10  -7   6        0.00        2.97      2.58 o 
  11  -7   6        0.01       -4.30      4.30 o 
  -9  -6   6        3.08        5.31      4.37 o 
  -8  -6   6        1.81        1.80      1.64 o 
  -7  -6   6        0.00        2.27      3.12 o 
  -6  -6   6        7.34        3.05      1.72 o 
  -5  -6   6        0.18        3.12      1.25 o 
  -4  -6   6        2.61        2.97      1.09 o 
  -3  -6   6       43.32       45.73      1.95 o 
  -2  -6   6        1.14        0.39      1.72 o 
  -1  -6   6       20.77       25.63      1.41 o 
   0  -6   6       14.15       14.86      1.56 o 
   1  -6   6        3.85        3.59      0.94 o 
   2  -6   6       59.99       55.14      1.96 o 
   3  -6   6      260.89      264.73      7.62 o 
   4  -6   6        2.43        2.11      0.94 o 
   5  -6   6        1.31       -0.47      1.95 o 
   6  -6   6        0.00        2.34      1.02 o 
   7  -6   6        7.10        4.84      1.56 o 
   8  -6   6        5.20        7.81      1.80 o 
   9  -6   6        1.94       -0.39      3.44 o 
  10  -6   6        0.01        5.55      3.83 o 
 -10  -5   6        0.52       -1.41      3.83 o 
  -9  -5   6        0.04        5.00      3.83 o 
  -8  -5   6        0.08        0.00      2.97 o 
  -7  -5   6        2.45        5.23      1.56 o 
  -6  -5   6       13.05       14.22      1.64 o 
  -5  -5   6        0.30        0.78      1.95 o 
  -4  -5   6        7.80       -0.62      1.87 o 
  -3  -5   6        3.98        6.48      1.02 o 
  -2  -5   6       33.03       45.65      1.72 o 
  -1  -5   6        3.14        4.84      0.78 o 
   0  -5   6        1.25        0.41      0.97 o 
   1  -5   6       99.43       87.84      2.58 o 
   2  -5   6       67.73       65.79      1.96 o 
   3  -5   6      197.52      211.35      5.49 o 
   4  -5   6        5.24        4.77      1.09 o 
   5  -5   6        0.01       -1.95      1.95 o 
   6  -5   6        6.67        9.37      1.41 o 
   7  -5   6        1.14       -0.62      2.66 o 
   8  -5   6        0.05       -0.70      2.58 o 
   9  -5   6        1.83        0.78      3.83 o 
  10  -5   6        0.02       -3.51      3.51 o 
 -10  -4   6        0.64        1.48      4.14 o 
  -9  -4   6        0.14        0.00      3.12 o 
  -8  -4   6        0.28       -2.03      2.97 o 
  -7  -4   6        0.29        4.14      1.56 o 
  -6  -4   6        7.66        8.28      1.41 o 
  -5  -4   6       27.23       31.57      1.88 o 
  -4  -4   6        0.30       -1.64      1.64 o 
  -3  -4   6       12.66       19.06      1.25 o 
  -2  -4   6        2.48        3.12      0.70 o 
  -1  -4   6      156.86      177.75      4.47 o 
   0  -4   6      677.19      617.99      7.02 o 
   1  -4   6      576.55      549.89      9.42 o 
   2  -4   6      156.87      142.67      4.15 o 
   3  -4   6       80.83       96.23      2.89 o 
   4  -4   6       20.41       15.78      1.41 o 
   5  -4   6        0.02       -1.33      1.87 o 
   6  -4   6        2.63       -1.56      2.73 o 
   7  -4   6        0.14       -1.17      2.58 o 
   8  -4   6        0.15       -1.33      3.05 o 
   9  -4   6        0.36       -0.39      3.12 o 
  10  -4   6        0.42        0.00      3.44 o 
 -11  -3   6        0.10       -0.94      3.75 o 
 -10  -3   6        0.37        1.41      3.67 o 
  -9  -3   6        2.21        3.20      3.20 o 
  -8  -3   6        4.19        2.11      3.12 o 
  -7  -3   6        0.33        2.11      2.50 o 
  -6  -3   6       54.43       40.96      2.19 o 
  -5  -3   6       13.68       14.84      1.48 o 
  -4  -3   6       71.59       83.23      2.66 o 
  -3  -3   6       14.21       11.88      1.09 o 
  -2  -3   6       19.23       13.68      1.02 o 
  -1  -3   6       70.76       57.75      1.80 o 
   0  -3   6       54.95       45.10      1.05 o 
   1  -3   6      874.68      965.99     12.45 o 
   2  -3   6       10.67       12.34      1.02 o 
   3  -3   6        1.80        0.39      1.48 o 
   4  -3   6       42.11       40.73      1.88 o 
   5  -3   6       34.66       42.75      2.11 o 
   6  -3   6       11.56        8.05      1.56 o 
   7  -3   6       18.85       22.58      2.11 o 
   8  -3   6        0.03        1.41      1.48 o 
   9  -3   6        0.55       -3.91      3.91 o 
  10  -3   6        0.13        3.51      2.19 o 
 -11  -2   6        0.04        2.50      3.67 o 
 -10  -2   6        0.00       -3.36      3.36 o 
  -9  -2   6        0.01        3.44      2.58 o 
  -8  -2   6        0.00        1.64      2.66 o 
  -7  -2   6        5.65        0.86      3.05 o 
  -6  -2   6        5.74        0.70      2.42 o 
  -5  -2   6        2.21        2.11      2.19 o 
  -4  -2   6        4.87        4.69      0.94 o 
  -3  -2   6      159.78      155.93      4.31 o 
  -2  -2   6      316.39      329.85      7.16 o 
  -1  -2   6      504.92      503.08      8.70 o 
   0  -2   6      554.84      539.35      6.50 o 
   1  -2   6      587.39      648.70     10.38 o 
   2  -2   6       39.07       34.01      1.49 o 
   3  -2   6       37.29       40.72      1.72 o 
   4  -2   6        3.90        0.23      2.50 o 
   5  -2   6       17.37       20.70      1.88 o 
   6  -2   6        0.70        3.36      1.25 o 
   7  -2   6        4.92        6.64      1.56 o 
   8  -2   6        1.22        0.78      3.36 o 
   9  -2   6        0.60       -1.25      3.20 o 
 -11  -1   6        0.14        0.00      3.98 o 
 -10  -1   6        0.16        1.25      3.67 o 
  -9  -1   6        0.13       -2.66      3.12 o 
  -8  -1   6       13.40        9.77      1.80 o 
  -7  -1   6        1.60        5.16      1.25 o 
  -6  -1   6       39.06       39.94      2.11 o 
  -5  -1   6        1.70        1.80      2.11 o 
  -4  -1   6       22.90       21.65      1.33 o 
  -3  -1   6       44.98       43.86      1.56 o 
  -2  -1   6        0.16        0.62      1.02 o 
  -1  -1   6      998.66     1121.81     13.37 o 
   0  -1   6      466.08      400.91      5.81 o 
   1  -1   6        0.95       -0.31      1.56 o 
   2  -1   6      232.13      247.77      7.14 o 
   3  -1   6       54.57       69.27      2.27 o 
   4  -1   6       94.75       90.67      2.89 o 
   5  -1   6       27.93       27.74      1.95 o 
   6  -1   6        1.16        1.25      2.42 o 
   7  -1   6        0.98        2.11      2.89 o 
   8  -1   6        0.93        1.56      3.51 o 
   9  -1   6        0.16        1.33      3.98 o 
 -11   0   6        0.08        0.00      3.44 o 
 -10   0   6        2.20        4.06      3.28 o 
  -9   0   6        0.01       -3.20      3.20 o 
  -8   0   6        0.14        0.31      2.97 o 
  -7   0   6        7.10        8.59      1.48 o 
  -6   0   6        0.46        1.56      1.02 o 
  -5   0   6        0.06       -0.39      1.56 o 
  -4   0   6        1.55       -1.80      1.87 o 
  -3   0   6      135.55      129.58      4.07 o 
  -2   0   6      124.95      126.90      3.92 o 
  -1   0   6      778.70      801.04     11.85 o 
   0   0   6        4.37        5.15      0.86 o 
   1   0   6       80.74       84.58      2.50 o 
   2   0   6        1.42        2.11      0.94 o 
   3   0   6       38.11       38.53      1.95 o 
   4   0   6       23.02       24.22      1.72 o 
   5   0   6       12.59       17.11      1.80 o 
   6   0   6        1.17        3.28      2.50 o 
   7   0   6        1.77        1.17      3.75 o 
   8   0   6        0.54        2.19      3.28 o 
   9   0   6        0.41        1.48      4.06 o 
 -11   1   6        0.05        1.80      3.28 o 
 -10   1   6        0.08        3.83      1.72 o 
  -9   1   6        0.07       -3.51      3.51 o 
  -8   1   6        0.66        2.66      2.34 o 
  -7   1   6        7.24        8.91      1.41 o 
  -6   1   6        3.73        3.52      1.17 o 
  -5   1   6        8.01        9.30      1.17 o 
  -4   1   6        4.71        5.62      1.02 o 
  -3   1   6      249.05      260.91      7.30 o 
  -2   1   6      540.21      512.71      9.88 o 
  -1   1   6       57.44       60.92      1.96 o 
   0   1   6      101.06       95.01      2.01 o 
   1   1   6        4.03        1.80      1.95 o 
   2   1   6      173.00      167.03      4.70 o 
   3   1   6        0.25       -2.27      2.27 o 
   4   1   6        4.95        5.78      1.41 o 
   5   1   6        0.24       -2.73      2.73 o 
   6   1   6        2.11       -2.11      2.73 o 
   7   1   6        0.08       -0.39      3.05 o 
   8   1   6        0.10       -1.33      3.67 o 
 -11   2   6        0.15       -2.89      4.06 o 
 -10   2   6        2.74        2.66      3.59 o 
  -9   2   6        5.84        4.61      3.75 o 
  -8   2   6        0.71        2.34      2.11 o 
  -7   2   6       19.89       18.28      1.88 o 
  -6   2   6        5.50        4.61      1.17 o 
  -5   2   6        0.32        0.31      0.94 o 
  -4   2   6       12.66        3.83      2.42 o 
  -3   2   6      265.14      264.50      7.69 o 
  -2   2   6       61.49       60.84      2.19 o 
  -1   2   6       10.60        9.69      1.17 o 
   0   2   6        9.77       14.21      1.21 o 
   1   2   6        3.03        2.97      1.17 o 
   2   2   6       53.21       45.65      2.19 o 
   3   2   6        7.55       13.12      1.64 o 
   4   2   6        0.45        0.31      2.03 o 
   5   2   6        0.42       -1.72      2.66 o 
   6   2   6        0.00        1.17      2.97 o 
   7   2   6        0.31        1.80      3.20 o 
 -11   3   6        0.09       -2.11      3.67 o 
 -10   3   6        1.68       -1.87      3.36 o 
  -9   3   6        3.17        0.31      3.20 o 
  -8   3   6        0.59        0.62      2.42 o 
  -7   3   6        0.93       -1.64      2.66 o 
  -6   3   6        0.01       -0.70      1.95 o 
  -5   3   6       37.53       30.17      1.88 o 
  -4   3   6       90.33       92.70      2.97 o 
  -3   3   6       52.48       55.90      2.27 o 
  -2   3   6        2.08        0.62      1.80 o 
  -1   3   6        9.84        5.86      1.25 o 
   0   3   6       53.58       52.06      1.60 o 
   1   3   6       28.67       30.55      2.11 o 
   2   3   6        3.60        8.98      1.41 o 
   3   3   6       11.24       10.70      1.80 o 
   4   3   6        3.38       -1.33      3.12 o 
   5   3   6        0.06        1.17      3.12 o 
   6   3   6        0.28        0.47      3.20 o 
   7   3   6        0.92       -2.34      4.45 o 
 -11   4   6        0.75        0.39      3.91 o 
 -10   4   6        1.20        2.73      3.59 o 
  -9   4   6        9.11        6.02      3.67 o 
  -8   4   6        0.37       -1.87      3.05 o 
  -7   4   6        8.99       15.16      1.80 o 
  -6   4   6       14.17       13.98      1.64 o 
  -5   4   6       39.61       36.97      2.19 o 
  -4   4   6       58.84       50.74      2.27 o 
  -3   4   6        8.08        4.14      1.25 o 
  -2   4   6       12.51       12.03      1.41 o 
  -1   4   6       11.02       10.16      1.41 o 
   0   4   6       25.34       23.21      1.38 o 
   1   4   6        0.11        3.75      2.50 o 
   2   4   6        0.09        0.31      2.58 o 
   3   4   6        0.95        2.11      2.27 o 
   4   4   6        2.12        2.89      1.56 o 
   5   4   6        0.00        2.19      3.44 o 
   6   4   6        0.09       -0.94      3.44 o 
 -11   5   6        0.54        2.19      3.75 o 
 -10   5   6        0.15        0.39      3.83 o 
  -9   5   6        0.25       -0.70      1.72 o 
  -8   5   6        1.52        2.50      1.64 o 
  -7   5   6        1.95        1.09      1.41 o 
  -6   5   6        2.13        2.34      2.50 o 
  -5   5   6       14.01       14.53      1.80 o 
  -4   5   6        1.26       -1.33      2.19 o 
  -3   5   6        7.91        5.31      1.41 o 
  -2   5   6        1.23        3.59      2.58 o 
  -1   5   6       25.89       27.11      2.11 o 
   0   5   6        2.01        1.87      1.82 o 
   1   5   6       15.36       19.37      1.95 o 
   2   5   6        4.76        3.59      2.73 o 
   3   5   6        0.09        0.39      2.42 o 
   4   5   6        0.02       -3.44      3.44 o 
   5   5   6        0.67        1.87      3.44 o 
 -11   6   6        1.52        1.41      4.30 o 
 -10   6   6        0.15       -0.86      3.59 o 
  -9   6   6        1.05        1.95      3.67 o 
  -8   6   6        0.29       -0.70      2.81 o 
  -7   6   6        4.01        3.75      2.97 o 
  -6   6   6       14.50       12.89      1.87 o 
  -5   6   6       14.03       16.64      1.87 o 
  -4   6   6        1.02        0.70      1.25 o 
  -3   6   6       15.69       18.91      1.95 o 
  -2   6   6        3.06        4.22      1.48 o 
  -1   6   6        0.15        0.70      2.73 o 
   0   6   6        0.49        1.16      2.23 o 
   1   6   6        4.11       -1.09      2.81 o 
   2   6   6        2.98        2.81      3.44 o 
   3   6   6        0.22        0.00      3.05 o 
   4   6   6        1.06        2.42      3.91 o 
 -11   7   6        0.16        5.70      4.06 o 
 -10   7   6        0.38       -4.22      4.22 o 
  -9   7   6        0.01       -0.78      3.51 o 
  -8   7   6        0.30        1.56      2.97 o 
  -7   7   6        4.89        7.66      1.72 o 
  -6   7   6        5.13        9.69      1.64 o 
  -5   7   6        0.07        2.42      2.73 o 
  -4   7   6        5.84        7.58      1.87 o 
  -3   7   6        1.59        2.81      3.12 o 
  -2   7   6       13.59       18.75      2.11 o 
  -1   7   6        3.57        6.09      1.56 o 
   0   7   6        2.94        2.15      2.45 o 
   1   7   6        0.35       -3.36      3.36 o 
   2   7   6        0.60        1.80      3.05 o 
   3   7   6        0.18        3.91      3.67 o 
 -10   8   6        0.12       -1.41      3.51 o 
  -9   8   6        0.22        0.00      4.14 o 
  -8   8   6        0.78       -2.03      3.36 o 
  -7   8   6        4.46        9.61      2.11 o 
  -6   8   6        0.77        5.16      3.12 o 
  -5   8   6        3.30        5.16      1.72 o 
  -4   8   6        0.41        2.73      2.89 o 
  -3   8   6        0.09        1.80      1.64 o 
  -2   8   6        3.03        1.64      3.28 o 
  -1   8   6        2.79        1.25      3.52 o 
   0   8   6        0.75        1.48      3.09 o 
   1   8   6        0.11       -3.59      3.75 o 
  -9   9   6        0.90       -2.81      4.53 o 
  -8   9   6        2.58        1.41      4.06 o 
  -7   9   6        0.20        3.12      3.12 o 
  -6   9   6        0.58        1.80      2.58 o 
  -5   9   6        0.88       -3.83      3.83 o 
  -4   9   6        6.30       11.33      2.27 o 
  -3   9   6        0.02        0.47      3.44 o 
  -2   9   6        0.12       -3.44      3.75 o 
  -1   9   6        0.66        0.47      3.67 o 
   0   9   6        0.67        0.78      2.46 o 
  -7  10   6        0.14        3.44      3.67 o 
  -6  10   6        0.16        0.78      2.34 o 
  -5  10   6        0.39       -4.37      4.37 o 
  -4  10   6        2.77        4.69      2.34 o 
  -3  10   6        0.57       -1.41      4.22 o 
  -1 -14   7        0.02        3.98      4.06 o 
   0 -14   7        0.28       -2.22      2.51 o 
   1 -14   7        0.89        4.14      3.51 o 
   2 -14   7        1.09       -2.11      3.44 o 
   3 -14   7        0.18        3.12      2.89 o 
   4 -14   7        0.09       -1.25      3.44 o 
   5 -14   7        0.40        2.27      3.44 o 
   6 -14   7        0.03        0.78      2.19 o 
   7 -14   7        0.05        0.47      3.75 o 
  -3 -13   7        0.01       -0.94      3.36 o 
  -2 -13   7        0.00        1.25      1.80 o 
  -1 -13   7        0.05        2.03      1.64 o 
   0 -13   7        0.05        0.05      3.51 o 
   1 -13   7        0.22       -3.05      3.36 o 
   2 -13   7        0.01       -0.39      3.44 o 
   3 -13   7        0.06        3.20      3.12 o 
   4 -13   7        0.06        0.78      3.28 o 
   5 -13   7        1.09        0.78      2.89 o 
   6 -13   7        0.11       -1.17      3.44 o 
   7 -13   7        0.23        3.98      3.67 o 
   8 -13   7        1.96        0.47      4.61 o 
   9 -13   7        0.24       -1.41      4.30 o 
  -4 -12   7        3.06        4.37      3.67 o 
  -3 -12   7        0.03        0.23      1.87 o 
  -2 -12   7        0.01        0.39      2.97 o 
  -1 -12   7        0.71        0.78      2.50 o 
   0 -12   7        3.05        1.62      3.20 o 
   1 -12   7        5.44        5.08      1.80 o 
   2 -12   7        0.72       -2.81      2.81 o 
   3 -12   7        1.09        0.00      2.73 o 
   4 -12   7        5.01        3.98      3.05 o 
   5 -12   7        0.48       -3.12      3.12 o 
   6 -12   7        1.25        3.91      3.12 o 
   7 -12   7        2.68        2.03      3.59 o 
   8 -12   7        0.12        1.72      3.44 o 
   9 -12   7        0.06        0.94      3.28 o 
  -5 -11   7        0.16        4.30      2.97 o 
  -4 -11   7        0.28        0.00      2.66 o 
  -3 -11   7        0.75        2.89      3.20 o 
  -2 -11   7        0.02        0.78      2.97 o 
  -1 -11   7        2.81        1.09      3.44 o 
   0 -11   7        5.37        7.83      1.22 o 
   1 -11   7        1.26       -0.94      2.58 o 
   2 -11   7        1.32        0.62      2.66 o 
   3 -11   7        3.84        4.22      2.66 o 
   4 -11   7        0.87        2.34      2.58 o 
   5 -11   7        0.29       -2.27      2.66 o 
   6 -11   7        4.69        4.30      3.05 o 
   7 -11   7        1.91        6.09      1.80 o 
   8 -11   7        0.01       -3.20      3.28 o 
   9 -11   7        0.08        2.66      3.20 o 
  10 -11   7        0.00       -1.87      3.67 o 
  -6 -10   7        2.86        1.41      4.30 o 
  -5 -10   7        0.01        3.05      3.28 o 
  -4 -10   7        0.40        1.56      3.20 o 
  -3 -10   7        0.39       -0.70      2.58 o 
  -2 -10   7        0.72       -0.94      2.58 o 
  -1 -10   7       20.95       24.14      2.11 o 
   0 -10   7        0.20       -1.74      1.74 o 
   1 -10   7        0.37       -1.09      2.66 o 
   2 -10   7       37.03       39.86      2.34 o 
   3 -10   7        8.81        4.37      2.89 o 
   4 -10   7        0.06        2.42      2.11 o 
   5 -10   7       11.53       13.83      1.64 o 
   6 -10   7        4.27        1.02      3.28 o 
   7 -10   7        0.35        3.20      2.42 o 
   8 -10   7        1.08        0.39      3.44 o 
   9 -10   7        0.44        2.03      1.95 o 
  10 -10   7        2.43        0.47      4.37 o 
  -7  -9   7        1.39        4.22      2.34 o 
  -6  -9   7        1.73        1.80      2.58 o 
  -5  -9   7        0.87        3.20      4.06 o 
  -4  -9   7        0.00       -0.31      2.58 o 
  -3  -9   7        4.74        5.62      1.48 o 
  -2  -9   7       37.15       47.98      2.50 o 
  -1  -9   7       12.86       12.27      1.48 o 
   0  -9   7        4.02        3.90      0.88 o 
   1  -9   7        0.50        0.23      2.58 o 
   2  -9   7        4.38        4.14      2.58 o 
   3  -9   7        0.39       -0.47      2.11 o 
   4  -9   7        2.66        1.80      1.33 o 
   5  -9   7        7.99        8.36      1.56 o 
   6  -9   7        5.67        4.53      1.64 o 
   7  -9   7        0.10        1.80      1.33 o 
   8  -9   7        2.71        3.59      1.80 o 
   9  -9   7        0.11        0.78      3.20 o 
  10  -9   7        3.96        2.66      4.30 o 
  -8  -8   7        0.31       -4.14      4.14 o 
  -7  -8   7        0.05       -3.05      3.05 o 
  -6  -8   7        0.33        2.42      2.81 o 
  -5  -8   7        0.82       -1.02      2.34 o 
  -4  -8   7        0.87       -1.17      2.34 o 
  -3  -8   7       16.17       11.72      1.72 o 
  -2  -8   7       19.65       20.16      1.72 o 
  -1  -8   7        0.09       -1.41      2.19 o 
   0  -8   7       31.55       32.47      1.33 o 
   1  -8   7       11.17        9.69      1.33 o 
   2  -8   7        3.40        3.36      0.94 o 
   3  -8   7       18.42       15.16      1.56 o 
   4  -8   7       36.20       30.71      1.95 o 
   5  -8   7       11.41       11.80      1.72 o 
   6  -8   7        4.64       -0.55      3.12 o 
   7  -8   7       11.30        3.59      3.44 o 
   8  -8   7        4.35        2.19      4.06 o 
   9  -8   7        0.09        4.84      3.51 o 
  10  -8   7        0.27        0.47      3.83 o 
  -9  -7   7        3.01        4.61      4.30 o 
  -8  -7   7        1.54       -2.11      2.97 o 
  -7  -7   7        0.00       -2.97      2.97 o 
  -6  -7   7        0.17        2.97      2.42 o 
  -5  -7   7        2.68        5.55      1.33 o 
  -4  -7   7       28.73       30.16      2.11 o 
  -3  -7   7        7.63        4.69      1.25 o 
  -2  -7   7        0.92        1.95      1.80 o 
  -1  -7   7        0.15        1.33      1.80 o 
   0  -7   7        5.78        5.05      1.52 o 
   1  -7   7       20.75       21.10      1.33 o 
   2  -7   7        0.60        0.00      1.48 o 
   3  -7   7       31.76       32.12      1.72 o 
   4  -7   7      115.05      116.29      3.76 o 
   5  -7   7        0.79        2.34      2.03 o 
   6  -7   7        5.71        7.50      1.48 o 
   7  -7   7        0.00       -2.66      2.66 o 
   8  -7   7       19.56       17.50      2.50 o 
   9  -7   7        1.60        1.17      3.75 o 
  10  -7   7        0.01        0.00      3.44 o 
  -9  -6   7        0.61        4.69      2.42 o 
  -8  -6   7        4.81        7.58      1.87 o 
  -7  -6   7        1.46        3.44      3.28 o 
  -6  -6   7        2.48        0.00      2.73 o 
  -5  -6   7        2.98        4.69      1.25 o 
  -4  -6   7       26.18       34.30      1.95 o 
  -3  -6   7        2.45        2.81      1.80 o 
  -2  -6   7        2.51        0.47      1.56 o 
  -1  -6   7       40.24       30.56      1.72 o 
   0  -6   7       44.51       41.69      1.27 o 
   1  -6   7        0.69        1.48      0.86 o 
   2  -6   7       83.71       83.55      2.58 o 
   3  -6   7       94.26      112.28      3.36 o 
   4  -6   7       10.05        8.83      1.41 o 
   5  -6   7       35.50       29.85      1.95 o 
   6  -6   7        0.36        1.95      2.19 o 
   7  -6   7        0.04        3.83      2.81 o 
   8  -6   7       13.55       15.08      2.34 o 
   9  -6   7        0.32        1.64      3.05 o 
  10  -6   7        0.09        0.94      3.75 o 
 -10  -5   7        0.06        0.47      4.53 o 
  -9  -5   7        0.20       -0.39      2.97 o 
  -8  -5   7        0.04       -0.70      3.44 o 
  -7  -5   7        2.97       -0.31      3.12 o 
  -6  -5   7        1.49        0.94      2.66 o 
  -5  -5   7        5.28        8.59      1.33 o 
  -4  -5   7        2.87        1.41      2.19 o 
  -3  -5   7        1.82        0.62      1.64 o 
  -2  -5   7        4.19        5.62      1.02 o 
  -1  -5   7       88.08       88.66      2.58 o 
   0  -5   7        0.66        0.23      1.13 o 
   1  -5   7        5.94        7.11      1.02 o 
   2  -5   7      343.46      348.94      8.65 o 
   3  -5   7       27.45       39.31      1.88 o 
   4  -5   7        6.81        6.95      1.17 o 
   5  -5   7        4.69        2.50      2.11 o 
   6  -5   7       19.29       16.56      1.72 o 
   7  -5   7        0.03       -3.75      3.75 o 
   8  -5   7        1.47        4.37      3.20 o 
   9  -5   7        0.48       -1.64      3.05 o 
  10  -5   7        0.00       -2.73      2.97 o 
 -10  -4   7        3.84        1.95      4.37 o 
  -9  -4   7        0.83       -3.59      3.59 o 
  -8  -4   7        0.05       -2.73      3.51 o 
  -7  -4   7        0.53       -1.25      2.42 o 
  -6  -4   7        9.96        8.83      1.80 o 
  -5  -4   7       31.25       24.07      1.88 o 
  -4  -4   7       25.98       29.62      1.72 o 
  -3  -4   7      249.82      239.47      6.04 o 
  -2  -4   7      183.71      188.65      4.94 o 
  -1  -4   7      171.03      177.42      4.78 o 
   0  -4   7       28.31       32.44      2.23 o 
   1  -4   7      295.27      303.64      7.62 o 
   2  -4   7        0.01        2.03      1.25 o 
   3  -4   7       23.76       26.02      1.56 o 
   4  -4   7       14.40       11.25      1.33 o 
   5  -4   7        6.40        6.56      1.56 o 
   6  -4   7      123.18      134.11      4.23 o 
   7  -4   7        4.67        4.30      1.72 o 
   8  -4   7        0.21       -2.58      3.12 o 
   9  -4   7        0.00        1.25      2.66 o 
  10  -4   7        0.07       -0.94      3.75 o 
 -11  -3   7        0.01        1.56      3.91 o 
 -10  -3   7        0.16       -4.22      4.22 o 
  -9  -3   7        3.05        5.23      3.12 o 
  -8  -3   7        0.93        2.73      1.64 o 
  -7  -3   7       12.65       17.19      1.95 o 
  -6  -3   7       17.48       18.99      1.64 o 
  -5  -3   7        0.03       -0.47      1.87 o 
  -4  -3   7       54.69       56.76      2.11 o 
  -3  -3   7       37.05       45.34      1.88 o 
  -2  -3   7        5.35        7.26      1.02 o 
  -1  -3   7       25.19       22.74      1.25 o 
   0  -3   7       83.23       84.14      1.80 o 
   1  -3   7      251.20      251.45      6.91 o 
   2  -3   7       40.39       35.49      1.64 o 
   3  -3   7       19.29       19.30      1.48 o 
   4  -3   7        2.21        5.31      1.33 o 
   5  -3   7        6.63        6.72      1.48 o 
   6  -3   7       26.94       35.79      2.58 o 
   7  -3   7       12.04        9.45      1.80 o 
   8  -3   7        0.09       -0.78      3.44 o 
   9  -3   7        0.09       -3.98      3.98 o 
 -11  -2   7        0.10        2.34      2.34 o 
 -10  -2   7        0.40        3.98      3.83 o 
  -9  -2   7        0.97       -1.41      2.97 o 
  -8  -2   7        0.07       -0.62      2.66 o 
  -7  -2   7       21.05       22.42      1.95 o 
  -6  -2   7        4.25        2.81      2.34 o 
  -5  -2   7       84.54       75.41      2.50 o 
  -4  -2   7      123.67      123.16      3.84 o 
  -3  -2   7      181.84      174.68      4.86 o 
  -2  -2   7        9.70        8.28      0.94 o 
  -1  -2   7      204.93      243.47      6.67 o 
   0  -2   7        6.01        2.23      1.76 o 
   1  -2   7       14.75       17.42      1.25 o 
   2  -2   7      116.82       95.04      2.97 o 
   3  -2   7       98.72       91.86      2.74 o 
   4  -2   7      256.19      233.95      6.90 o 
   5  -2   7       19.71       20.86      1.95 o 
   6  -2   7        1.27       -0.62      3.05 o 
   7  -2   7        0.08        1.09      2.97 o 
   8  -2   7        0.04       -3.05      3.05 o 
   9  -2   7        0.97        2.58      1.95 o 
 -11  -1   7        0.86       -0.86      4.53 o 
 -10  -1   7        0.48       -1.17      3.51 o 
  -9  -1   7        3.16       -3.36      3.36 o 
  -8  -1   7       11.52       13.98      2.03 o 
  -7  -1   7        0.01        1.41      2.03 o 
  -6  -1   7       17.56       21.10      1.72 o 
  -5  -1   7        3.74        3.20      1.17 o 
  -4  -1   7        7.42        8.75      1.09 o 
  -3  -1   7       11.09       13.05      1.17 o 
  -2  -1   7       39.37       34.40      1.49 o 
  -1  -1   7      255.45      263.33      7.38 o 
   0  -1   7       13.04       14.13      0.80 o 
   1  -1   7       11.67       11.80      1.17 o 
   2  -1   7       67.20       62.64      2.27 o 
   3  -1   7        1.15        3.51      2.50 o 
   4  -1   7       93.98      101.06      3.21 o 
   5  -1   7       35.94       32.20      2.19 o 
   6  -1   7        0.85       -0.70      2.89 o 
   7  -1   7        0.27       -3.28      3.28 o 
   8  -1   7        0.22        0.00      3.28 o 
 -11   0   7        1.15       -1.33      3.59 o 
 -10   0   7        2.99       -1.95      3.52 o 
  -9   0   7        2.18        2.27      1.56 o 
  -8   0   7        0.80        3.12      3.12 o 
  -7   0   7        3.65        5.78      1.33 o 
  -6   0   7       13.82       15.63      1.56 o 
  -5   0   7        4.75        3.12      0.94 o 
  -4   0   7       12.76       10.31      1.25 o 
  -3   0   7       24.72       27.43      1.48 o 
  -2   0   7       25.58       32.59      1.64 o 
  -1   0   7      192.64      168.27      4.94 o 
   0   0   7      121.89      112.51      5.40 o 
   1   0   7      210.82      174.23      4.78 o 
   2   0   7       96.19       80.43      2.66 o 
   3   0   7       32.25       33.76      2.11 o 
   4   0   7        9.13        9.53      1.64 o 
   5   0   7        0.22        3.51      2.58 o 
   6   0   7        0.00        0.70      2.89 o 
   7   0   7        2.40        3.67      3.44 o 
   8   0   7        0.11        0.94      3.83 o 
 -11   1   7        0.57        3.59      3.75 o 
 -10   1   7        0.37        0.00      3.12 o 
  -9   1   7        0.45        2.11      3.05 o 
  -8   1   7        0.59       -2.58      2.58 o 
  -7   1   7        0.01        1.41      2.34 o 
  -6   1   7        0.35        0.47      1.95 o 
  -5   1   7        0.15        0.70      1.87 o 
  -4   1   7       18.38       20.08      1.41 o 
  -3   1   7       48.67       47.14      2.03 o 
  -2   1   7      180.65      187.55      5.41 o 
  -1   1   7        2.14        1.95      1.02 o 
   0   1   7       53.32       43.86      1.41 o 
   1   1   7       21.50       16.25      1.48 o 
   2   1   7      117.70       96.25      3.05 o 
   3   1   7       16.48       23.20      1.95 o 
   4   1   7        0.24       -2.66      2.66 o 
   5   1   7        1.93        0.70      2.66 o 
   6   1   7        0.12       -1.56      3.05 o 
   7   1   7        0.02       -3.75      3.75 o 
 -11   2   7        0.06        3.91      3.91 o 
 -10   2   7        0.94       -0.78      3.75 o 
  -9   2   7        0.01        0.70      2.97 o 
  -8   2   7        0.27        3.12      2.50 o 
  -7   2   7       14.23       14.06      1.87 o 
  -6   2   7        0.99        1.02      1.87 o 
  -5   2   7        0.54        1.56      1.09 o 
  -4   2   7       45.14       41.19      2.03 o 
  -3   2   7      111.02      112.77      3.05 o 
  -2   2   7       22.76       31.18      1.80 o 
  -1   2   7      109.41      103.53      3.21 o 
   0   2   7        0.00        0.29      1.31 o 
   1   2   7       40.17       42.05      2.34 o 
   2   2   7      137.50      138.77      3.91 o 
   3   2   7        5.17        3.75      2.73 o 
   4   2   7        0.01        0.31      2.73 o 
   5   2   7        1.18        2.58      1.64 o 
   6   2   7        0.00        0.86      3.05 o 
   7   2   7        0.06       -3.28      3.75 o 
 -11   3   7        0.29        4.37      3.67 o 
 -10   3   7        0.18        0.39      3.20 o 
  -9   3   7        0.00       -3.20      3.44 o 
  -8   3   7        5.18        0.62      3.52 o 
  -7   3   7        3.03       -1.17      3.20 o 
  -6   3   7        1.91       -2.42      2.42 o 
  -5   3   7        9.01        7.58      1.48 o 
  -4   3   7       85.69       92.53      2.97 o 
  -3   3   7       17.16       17.42      1.64 o 
  -2   3   7        0.18       -1.87      1.87 o 
  -1   3   7       61.73       55.51      2.42 o 
   0   3   7       61.44       50.65      1.74 o 
   1   3   7        0.02        1.33      1.41 o 
   2   3   7       20.75       35.71      2.42 o 
   3   3   7        7.00       -0.31      2.81 o 
   4   3   7        0.05        2.34      1.56 o 
   5   3   7        0.01        2.58      2.97 o 
   6   3   7        0.28       -0.94      2.89 o 
 -11   4   7        0.01       -1.33      3.83 o 
 -10   4   7        0.00        0.78      4.14 o 
  -9   4   7        7.98       12.73      2.19 o 
  -8   4   7        0.14        0.70      2.81 o 
  -7   4   7        0.20       -1.56      2.73 o 
  -6   4   7        7.31        7.19      1.48 o 
  -5   4   7       10.73       11.17      1.64 o 
  -4   4   7        4.92        6.95      1.41 o 
  -3   4   7        6.73        8.51      1.41 o 
  -2   4   7        6.04        8.67      1.48 o 
  -1   4   7       28.05       29.30      2.27 o 
   0   4   7      225.47      238.21      6.07 o 
   1   4   7        8.67        7.89      1.80 o 
   2   4   7        0.07       -1.33      2.81 o 
   3   4   7        0.03        3.12      2.73 o 
   4   4   7        0.37        0.86      3.36 o 
   5   4   7        1.23        6.09      4.37 o 
 -11   5   7        0.01       -0.94      3.98 o 
 -10   5   7        1.63       -1.25      3.91 o 
  -9   5   7        1.12       -3.05      3.75 o 
  -8   5   7        4.74        4.37      3.36 o 
  -7   5   7        0.08        1.80      1.25 o 
  -6   5   7        6.71        4.37      1.64 o 
  -5   5   7        4.24        2.19      2.58 o 
  -4   5   7        2.36        3.05      3.05 o 
  -3   5   7       29.61       29.93      2.34 o 
  -2   5   7        9.33       10.78      1.80 o 
  -1   5   7        1.52        2.66      1.64 o 
   0   5   7       53.03       58.54      2.18 o 
   1   5   7        7.48        0.00      2.73 o 
   2   5   7        0.43        3.98      3.05 o 
   3   5   7        0.24        1.33      2.73 o 
   4   5   7        0.77        4.22      3.75 o 
 -11   6   7        0.66        0.94      4.30 o 
 -10   6   7        0.14       -3.51      4.22 o 
  -9   6   7        0.02       -2.81      3.59 o 
  -8   6   7        0.55        4.84      1.41 o 
  -7   6   7        0.01        0.70      3.05 o 
  -6   6   7        4.10        3.20      2.89 o 
  -5   6   7        0.57        1.48      1.56 o 
  -4   6   7        0.23        1.33      3.12 o 
  -3   6   7        9.92       12.50      2.19 o 
  -2   6   7       93.89      102.52      3.99 o 
  -1   6   7        4.41        7.89      1.95 o 
   0   6   7        0.36       -2.37      2.37 o 
   1   6   7        0.00        0.86      3.28 o 
   2   6   7        0.39        4.92      3.59 o 
   3   6   7        2.26        3.83      4.30 o 
 -10   7   7        0.54        1.41      3.83 o 
  -9   7   7        0.18        3.51      3.59 o 
  -8   7   7        0.10        0.86      3.28 o 
  -7   7   7        0.32        0.78      2.97 o 
  -6   7   7        0.01       -0.78      2.73 o 
  -5   7   7        2.35        2.66      3.28 o 
  -4   7   7        0.41        3.44      3.05 o 
  -3   7   7        0.05        2.34      3.28 o 
  -2   7   7       38.25       31.57      2.97 o 
  -1   7   7        2.30        0.39      3.20 o 
   0   7   7        0.02        0.99      3.24 o 
   1   7   7        0.31       -2.19      3.59 o 
   2   7   7        0.16        1.48      3.91 o 
  -9   8   7        0.14        2.89      3.83 o 
  -8   8   7        1.51        0.31      2.11 o 
  -7   8   7        0.53        5.16      1.95 o 
  -6   8   7        0.13       -2.89      3.59 o 
  -5   8   7        1.60        0.39      3.36 o 
  -4   8   7       11.08        6.56      2.27 o 
  -3   8   7        0.51       -3.75      3.75 o 
  -2   8   7        4.15        5.47      2.27 o 
  -1   8   7        0.16        1.72      2.03 o 
   0   8   7        0.08       -2.90      2.90 o 
  -7   9   7        0.00        3.83      3.59 o 
  -6   9   7        0.08       -4.22      4.22 o 
  -5   9   7        0.32        1.56      2.03 o 
  -4   9   7       11.03        8.05      5.08 o 
  -3   9   7        0.08       -2.27      4.37 o 
  -2   9   7        0.54        1.02      4.14 o 
  -1 -14   8        0.81        2.66      2.03 o 
   0 -14   8        0.56        0.67      2.73 o 
   1 -14   8        2.23        0.00      3.28 o 
   2 -14   8        0.35        4.22      1.72 o 
   3 -14   8        0.41        3.12      3.44 o 
   4 -14   8        1.38       -1.17      1.95 o 
   5 -14   8        0.02       -2.11      3.91 o 
   6 -14   8        0.04       -1.33      3.51 o 
   7 -14   8        0.08       -3.44      3.44 o 
  -3 -13   8        0.42        5.00      3.12 o 
  -2 -13   8        0.22        2.81      1.95 o 
  -1 -13   8        4.13        7.34      1.80 o 
   0 -13   8        0.07        0.03      2.18 o 
   1 -13   8        0.06       -1.95      3.28 o 
   2 -13   8        0.02        1.25      1.64 o 
   3 -13   8        0.80        2.42      3.12 o 
   4 -13   8        1.86        3.67      2.89 o 
   5 -13   8        0.64        1.25      3.83 o 
   6 -13   8        0.51       -0.39      3.59 o 
   7 -13   8        0.37       -0.86      3.91 o 
   8 -13   8        0.58        2.81      3.67 o 
  -4 -12   8        2.88        7.26      4.84 o 
  -3 -12   8        1.02       -3.75      3.75 o 
  -2 -12   8        0.38        0.00      3.20 o 
  -1 -12   8        3.61        0.39      3.28 o 
   0 -12   8        0.55        1.56      1.81 o 
   1 -12   8        3.04        3.67      3.20 o 
   2 -12   8        0.61        0.70      2.89 o 
   3 -12   8        8.02        9.06      1.95 o 
   4 -12   8        0.04       -1.41      2.89 o 
   5 -12   8        4.92        4.53      3.59 o 
   6 -12   8        0.10        1.17      2.97 o 
   7 -12   8        1.11       -3.20      3.20 o 
   8 -12   8        0.31       -3.67      3.67 o 
   9 -12   8        0.55        0.47      3.51 o 
  -5 -11   8        0.67        3.36      2.11 o 
  -4 -11   8        0.68        4.53      1.64 o 
  -3 -11   8        4.91        6.56      1.87 o 
  -2 -11   8        1.95        4.06      1.64 o 
  -1 -11   8        7.27        4.61      1.80 o 
   0 -11   8        2.65       -1.28      2.07 o 
   1 -11   8        0.81       -0.94      2.34 o 
   2 -11   8        3.25        2.97      2.73 o 
   3 -11   8        0.00       -1.56      2.42 o 
   4 -11   8        2.26        0.70      2.89 o 
   5 -11   8        0.60       -1.72      2.89 o 
   6 -11   8        0.45        0.00      2.66 o 
   7 -11   8        0.01        0.39      3.59 o 
   8 -11   8        0.48        0.39      3.28 o 
   9 -11   8        0.21        1.80      2.19 o 
  -6 -10   8        3.41        6.25      2.58 o 
  -5 -10   8        0.30        3.05      3.59 o 
  -4 -10   8        0.08        0.78      3.28 o 
  -3 -10   8        6.13        8.51      1.64 o 
  -2 -10   8        1.76        3.44      3.28 o 
  -1 -10   8       18.12       19.14      1.95 o 
   0 -10   8        0.02        0.43      1.08 o 
   1 -10   8       51.54       48.23      2.58 o 
   2 -10   8        3.77       -0.31      2.58 o 
   3 -10   8       19.57       18.36      1.95 o 
   4 -10   8        3.78        5.94      1.56 o 
   5 -10   8        4.91        4.53      2.81 o 
   6 -10   8        3.03        2.73      2.97 o 
   7 -10   8        0.09        3.67      3.20 o 
   8 -10   8        0.01       -3.91      3.91 o 
   9 -10   8        0.18        0.00      3.51 o 
  -7  -9   8        0.00        5.31      3.36 o 
  -6  -9   8        0.07       -1.64      3.20 o 
  -5  -9   8        2.06        5.16      3.36 o 
  -4  -9   8        3.65        4.53      1.80 o 
  -3  -9   8       33.16       31.73      2.42 o 
  -2  -9   8       11.49        4.92      3.05 o 
  -1  -9   8        0.05       -1.87      2.27 o 
   0  -9   8        3.72        3.75      2.23 o 
   1  -9   8        7.10        6.48      1.48 o 
   2  -9   8        0.75        2.19      2.42 o 
   3  -9   8        2.01        1.95      2.42 o 
   4  -9   8        0.35        1.41      2.19 o 
   5  -9   8        6.08        3.98      3.36 o 
   6  -9   8        1.41        1.02      2.97 o 
   7  -9   8        2.58        1.41      1.64 o 
   8  -9   8        1.58        2.73      3.91 o 
   9  -9   8        0.12       -0.86      4.22 o 
  10  -9   8        2.60        5.23      3.83 o 
  -8  -8   8        0.49        3.44      3.44 o 
  -7  -8   8        0.12        3.12      3.36 o 
  -6  -8   8        0.45        1.17      3.20 o 
  -5  -8   8       12.09       12.89      2.03 o 
  -4  -8   8       15.05       21.41      2.03 o 
  -3  -8   8       35.93       35.95      2.42 o 
  -2  -8   8        1.37        1.41      2.11 o 
  -1  -8   8       58.62       51.76      2.35 o 
   0  -8   8       50.84       46.59      1.57 o 
   1  -8   8        1.58        0.23      2.03 o 
   2  -8   8        7.26        5.86      1.25 o 
   3  -8   8        0.06        1.56      1.64 o 
   4  -8   8        9.42       11.33      1.48 o 
   5  -8   8        5.27        5.00      1.48 o 
   6  -8   8        0.11        0.00      2.66 o 
   7  -8   8        9.19        9.76      2.11 o 
   8  -8   8       16.58       13.91      2.42 o 
   9  -8   8        0.21       -0.39      3.98 o 
  10  -8   8        0.28       -3.67      3.67 o 
  -9  -7   8        0.68        2.58      4.37 o 
  -8  -7   8        0.29       -2.11      3.75 o 
  -7  -7   8        0.00       -3.67      3.67 o 
  -6  -7   8        0.05        1.87      2.97 o 
  -5  -7   8       36.40       35.95      2.34 o 
  -4  -7   8        5.71        6.01      1.33 o 
  -3  -7   8        0.16       -0.47      1.95 o 
  -2  -7   8        9.40        9.14      1.33 o 
  -1  -7   8       20.40       21.72      1.56 o 
   0  -7   8       43.51       37.01      1.33 o 
   1  -7   8       40.46       33.45      1.88 o 
   2  -7   8        1.96        2.89      1.02 o 
   3  -7   8       70.64       68.82      2.58 o 
   4  -7   8        9.13       10.23      1.48 o 
   5  -7   8       12.75       15.08      1.72 o 
   6  -7   8        2.97       -2.42      3.52 o 
   7  -7   8        0.15        1.02      3.05 o 
   8  -7   8       32.59       35.24      3.13 o 
   9  -7   8        0.16       -2.50      3.59 o 
  10  -7   8        0.13       -4.14      4.14 o 
  -9  -6   8        0.35        2.89      3.36 o 
  -8  -6   8        0.04        0.00      2.89 o 
  -7  -6   8       12.05       10.39      2.11 o 
  -6  -6   8       17.31       19.69      2.19 o 
  -5  -6   8       17.48       17.03      1.80 o 
  -4  -6   8        6.99        7.19      1.33 o 
  -3  -6   8        3.47        3.44      2.34 o 
  -2  -6   8       64.09       69.36      2.50 o 
  -1  -6   8       75.63       71.88      2.50 o 
   0  -6   8        9.76       10.05      1.29 o 
   1  -6   8       45.70       36.19      1.88 o 
   2  -6   8       17.24       21.17      1.48 o 
   3  -6   8       46.90       48.93      2.27 o 
   4  -6   8        6.08        3.83      1.25 o 
   5  -6   8       54.36       56.05      2.74 o 
   6  -6   8       13.01       10.47      1.87 o 
   7  -6   8        0.18        0.00      3.20 o 
   8  -6   8       12.53        9.06      2.34 o 
   9  -6   8        0.02       -1.02      1.95 o 
  10  -6   8        0.10       -0.47      3.44 o 
 -10  -5   8        0.23        6.64      2.34 o 
  -9  -5   8        0.60        0.00      3.20 o 
  -8  -5   8        1.42        2.97      1.72 o 
  -7  -5   8       18.40       13.91      2.03 o 
  -6  -5   8        2.02        1.56      2.42 o 
  -5  -5   8        0.09        1.95      2.11 o 
  -4  -5   8       10.73       14.53      1.41 o 
  -3  -5   8        9.75       12.97      1.41 o 
  -2  -5   8       48.84       48.55      2.11 o 
  -1  -5   8       50.24       44.72      1.88 o 
   0  -5   8      113.33      115.78      2.38 o 
   1  -5   8      154.77      144.77      4.23 o 
   2  -5   8       18.22       17.97      1.48 o 
   3  -5   8       28.71       26.18      1.72 o 
   4  -5   8       42.38       47.29      2.27 o 
   5  -5   8       11.36       12.73      1.80 o 
   6  -5   8      165.14      187.49      5.32 o 
   7  -5   8        0.04        1.72      3.44 o 
   8  -5   8        0.33       -1.56      3.05 o 
   9  -5   8        0.14        2.66      3.59 o 
 -10  -4   8        0.84        2.73      2.34 o 
  -9  -4   8        3.69        0.00      4.14 o 
  -8  -4   8        4.19        1.87      4.37 o 
  -7  -4   8        4.66       -0.62      2.97 o 
  -6  -4   8        1.30       -0.31      2.34 o 
  -5  -4   8        1.40       -0.47      2.34 o 
  -4  -4   8        6.91        8.20      1.33 o 
  -3  -4   8      318.60      314.23      8.80 o 
  -2  -4   8       76.36       77.21      2.35 o 
  -1  -4   8       57.66       55.44      2.03 o 
   0  -4   8       28.71       26.22      1.05 o 
   1  -4   8       46.49       40.42      1.80 o 
   2  -4   8       22.76       25.01      1.56 o 
   3  -4   8       71.16       61.23      2.42 o 
   4  -4   8        4.29        3.98      1.33 o 
   5  -4   8        0.05       -1.72      3.36 o 
   6  -4   8      122.87      140.75      4.38 o 
   7  -4   8        0.24        0.70      2.50 o 
   8  -4   8        0.03       -2.81      2.89 o 
   9  -4   8        0.05        1.80      4.22 o 
 -10  -3   8        0.55       -3.98      3.98 o 
  -9  -3   8        5.94        4.76      1.95 o 
  -8  -3   8       12.60       11.33      2.19 o 
  -7  -3   8        4.41        7.73      1.48 o 
  -6  -3   8        9.17        5.86      1.64 o 
  -5  -3   8        1.25        3.36      1.25 o 
  -4  -3   8       12.92       13.20      1.33 o 
  -3  -3   8        0.05       -1.17      1.87 o 
  -2  -3   8      209.78      179.44      5.25 o 
  -1  -3   8        9.45       10.39      1.02 o 
   0  -3   8        2.85        6.55      0.66 o 
   1  -3   8       14.22       12.34      1.17 o 
   2  -3   8       43.36       43.62      1.95 o 
   3  -3   8       34.98       35.40      1.95 o 
   4  -3   8      317.25      339.84      8.63 o 
   5  -3   8        5.90        6.72      1.95 o 
   6  -3   8       12.60        2.34      4.06 o 
   7  -3   8        1.67        3.67      2.66 o 
   8  -3   8        0.62        2.03      1.72 o 
   9  -3   8        0.97       -3.98      3.98 o 
 -11  -2   8        0.14        0.31      2.50 o 
 -10  -2   8        0.00        0.86      3.98 o 
  -9  -2   8        3.96        5.55      1.80 o 
  -8  -2   8        1.74        1.72      2.89 o 
  -7  -2   8        0.09        3.36      2.42 o 
  -6  -2   8        0.03        2.97      2.27 o 
  -5  -2   8      189.41      192.74      6.03 o 
  -4  -2   8       20.77       17.58      1.41 o 
  -3  -2   8        9.15       13.91      1.25 o 
  -2  -2   8        5.31        3.67      0.94 o 
  -1  -2   8        9.49        9.69      1.09 o 
   0  -2   8       17.91       22.21      1.02 o 
   1  -2   8        1.41       -1.48      1.48 o 
   2  -2   8       18.99       14.85      1.48 o 
   3  -2   8        2.03        3.28      2.19 o 
   4  -2   8      325.44      344.06      9.03 o 
   5  -2   8        0.54        3.44      2.89 o 
   6  -2   8        0.15       -1.72      2.81 o 
   7  -2   8        0.16       -0.39      3.28 o 
   8  -2   8        0.01        3.98      3.44 o 
 -11  -1   8        1.25        2.42      3.91 o 
 -10  -1   8        4.35        5.86      2.19 o 
  -9  -1   8        6.62        5.16      2.03 o 
  -8  -1   8        3.68        0.39      1.56 o 
  -7  -1   8        0.51        2.97      2.66 o 
  -6  -1   8        3.57        1.56      2.19 o 
  -5  -1   8       21.55       20.78      1.56 o 
  -4  -1   8       34.14       25.24      1.56 o 
  -3  -1   8       68.77       69.06      2.27 o 
  -2  -1   8        0.86        0.00      1.87 o 
  -1  -1   8        8.12        8.98      1.17 o 
   0  -1   8        1.58        2.09      1.43 o 
   1  -1   8       34.43       36.81      1.88 o 
   2  -1   8      148.27      130.76      3.99 o 
   3  -1   8        9.51       12.34      1.56 o 
   4  -1   8      137.83      139.85      4.15 o 
   5  -1   8        2.73        1.95      3.20 o 
   6  -1   8        1.54        2.97      2.89 o 
   7  -1   8        2.07       -3.28      3.98 o 
   8  -1   8        0.26        3.28      3.67 o 
 -11   0   8        2.77        4.22      2.50 o 
 -10   0   8        4.08        2.50      4.06 o 
  -9   0   8        0.71        2.11      1.64 o 
  -8   0   8        0.08        0.94      2.58 o 
  -7   0   8        7.87        6.64      1.64 o 
  -6   0   8        5.19        7.97      1.56 o 
  -5   0   8        1.07        2.66      1.80 o 
  -4   0   8        0.38        1.33      2.19 o 
  -3   0   8       76.94       69.06      2.50 o 
  -2   0   8       16.42       15.08      1.41 o 
  -1   0   8       73.16       69.61      2.42 o 
   0   0   8       55.62       54.36      1.60 o 
   1   0   8       12.68       15.08      1.48 o 
   2   0   8      235.98      247.79      7.29 o 
   3   0   8        1.09        2.89      2.66 o 
   4   0   8       10.09       10.94      1.72 o 
   5   0   8        0.01        1.41      2.73 o 
   6   0   8        0.25        0.00      2.89 o 
   7   0   8        1.78        2.27      4.22 o 
 -11   1   8        2.03        0.47      4.45 o 
 -10   1   8        0.05        2.81      3.83 o 
  -9   1   8        0.91       -2.89      3.28 o 
  -8   1   8        0.78       -3.36      3.36 o 
  -7   1   8        7.70       -1.48      2.89 o 
  -6   1   8        2.61        2.97      2.58 o 
  -5   1   8       90.88       86.28      2.97 o 
  -4   1   8        4.26        1.72      2.11 o 
  -3   1   8       23.78       23.68      1.72 o 
  -2   1   8       21.76       22.43      1.72 o 
  -1   1   8       18.12       21.33      1.64 o 
   0   1   8        0.10       -0.83      1.32 o 
   1   1   8        0.64       -2.11      2.34 o 
   2   1   8      358.65      389.17      9.74 o 
   3   1   8        3.43        6.56      1.64 o 
   4   1   8        0.55       -0.31      2.50 o 
   5   1   8        0.20       -3.05      3.05 o 
   6   1   8        0.40       -0.86      3.20 o 
   7   1   8        0.10        4.84      3.51 o 
 -11   2   8        0.24       -0.86      3.75 o 
 -10   2   8        0.00        0.78      2.50 o 
  -9   2   8        2.01       -2.58      3.75 o 
  -8   2   8        9.61        8.51      1.95 o 
  -7   2   8        9.15        7.97      1.80 o 
  -6   2   8        2.36        2.89      2.50 o 
  -5   2   8       42.82       36.97      2.11 o 
  -4   2   8        4.84        4.76      1.33 o 
  -3   2   8       52.45       55.35      2.42 o 
  -2   2   8       18.55       23.44      1.72 o 
  -1   2   8       14.78       17.73      1.64 o 
   0   2   8       42.80       38.85      2.15 o 
   1   2   8       10.14        2.66      3.98 o 
   2   2   8       67.23       74.51      3.21 o 
   3   2   8        0.74       -1.72      2.73 o 
   4   2   8        0.17        0.00      3.20 o 
   5   2   8        1.23        4.61      1.87 o 
   6   2   8        0.01       -4.30      4.30 o 
 -11   3   8        0.02       -0.47      3.67 o 
 -10   3   8        0.30       -2.03      3.91 o 
  -9   3   8        0.11        3.83      2.73 o 
  -8   3   8       10.08       11.25      1.95 o 
  -7   3   8       16.71       14.92      1.95 o 
  -6   3   8        5.54        5.94      1.48 o 
  -5   3   8        5.83        8.59      1.41 o 
  -4   3   8        0.17       -2.58      2.58 o 
  -3   3   8        1.07        0.00      2.50 o 
  -2   3   8       14.01       12.42      1.80 o 
  -1   3   8        1.49        4.37      2.81 o 
   0   3   8      288.12      297.83      8.08 o 
   1   3   8        5.36        5.23      3.83 o 
   2   3   8        2.32       -2.42      2.66 o 
   3   3   8        2.07       -0.70      2.66 o 
   4   3   8        0.00       -3.83      3.83 o 
   5   3   8        1.57       -0.94      3.91 o 
 -11   4   8        0.95       -1.41      4.61 o 
 -10   4   8        1.49        0.47      4.53 o 
  -9   4   8        3.42        1.95      4.14 o 
  -8   4   8        0.05        3.28      2.66 o 
  -7   4   8        5.94        0.70      3.20 o 
  -6   4   8        0.35        3.28      2.34 o 
  -5   4   8        3.47        2.81      2.50 o 
  -4   4   8        0.33       -0.94      2.27 o 
  -3   4   8        1.43       -2.58      2.58 o 
  -2   4   8        2.49       -0.94      2.66 o 
  -1   4   8       10.87       11.56      1.95 o 
   0   4   8      110.48      103.01      5.94 o 
   1   4   8        0.36       -3.12      3.12 o 
   2   4   8        0.02        1.56      2.66 o 
   3   4   8        0.00       -2.97      2.97 o 
   4   4   8        0.02        5.16      3.98 o 
 -10   5   8        3.61        6.09      2.34 o 
  -9   5   8        0.05       -0.78      3.67 o 
  -8   5   8        1.64        3.12      3.36 o 
  -7   5   8        0.01        1.80      2.50 o 
  -6   5   8        2.31        1.41      3.20 o 
  -5   5   8        0.07        0.62      1.33 o 
  -4   5   8        0.94        4.06      2.66 o 
  -3   5   8        2.49        0.70      3.05 o 
  -2   5   8       76.68       76.46      3.60 o 
  -1   5   8        5.49        7.81      1.72 o 
   0   5   8       13.52       11.06      3.20 o 
   1   5   8        4.38        4.06      3.98 o 
   2   5   8        0.33       -1.25      3.36 o 
   3   5   8        2.35        6.17      3.91 o 
 -10   6   8        0.58        4.22      4.22 o 
  -9   6   8        0.10        2.66      3.59 o 
  -8   6   8        0.17        0.00      1.72 o 
  -7   6   8        0.32       -3.12      3.44 o 
  -6   6   8        2.24        2.50      1.80 o 
  -5   6   8        0.10        4.53      2.97 o 
  -4   6   8        0.94        2.66      1.72 o 
  -3   6   8        2.57        1.17      3.05 o 
  -2   6   8       59.99       54.09      3.52 o 
  -1   6   8        0.36        0.39      3.05 o 
   0   6   8        0.23        3.00      2.24 o 
   1   6   8        0.21       -3.44      4.06 o 
   2   6   8        0.03       -0.94      3.67 o 
  -9   7   8        0.60       -3.67      4.14 o 
  -8   7   8        1.02        0.47      3.98 o 
  -7   7   8        0.00        4.76      3.36 o 
  -6   7   8        0.29       -3.59      3.59 o 
  -5   7   8        0.68       -2.03      3.59 o 
  -4   7   8        5.68        0.00      3.83 o 
  -3   7   8        2.95       -0.39      3.44 o 
  -2   7   8       18.85       26.95      3.05 o 
  -1   7   8        1.84        2.27      3.83 o 
   0   7   8        0.15        1.52      3.75 o 
  -8   8   8        0.52       -3.59      3.59 o 
  -7   8   8        0.03       -2.73      4.06 o 
  -6   8   8        0.55       -1.80      3.83 o 
  -5   8   8        0.10       -2.66      4.06 o 
  -4   8   8       12.03        9.92      2.89 o 
  -3   8   8        1.56        4.45      2.27 o 
  -2   8   8        1.25       -4.30      4.30 o 
  -1 -14   9        2.40        4.61      2.34 o 
   0 -14   9        3.56        8.53      5.19 o 
   1 -14   9        0.27       -1.33      3.59 o 
   2 -14   9        0.14        2.73      3.12 o 
   3 -14   9        1.23        3.12      3.51 o 
   4 -14   9        3.11        2.27      3.98 o 
   5 -14   9        0.69        1.80      3.83 o 
   6 -14   9        0.15        0.00      3.51 o 
   7 -14   9        0.01        1.95      3.59 o 
  -3 -13   9        0.04        0.00      3.44 o 
  -2 -13   9        0.19        5.62      3.67 o 
  -1 -13   9        2.85       -0.86      3.67 o 
   0 -13   9        0.60        1.62      2.34 o 
   1 -13   9        0.01       -1.95      3.20 o 
   2 -13   9        0.14        1.25      2.73 o 
   3 -13   9        0.00       -0.78      3.36 o 
   4 -13   9        2.77        2.81      1.95 o 
   5 -13   9        2.37        4.84      1.72 o 
   6 -13   9        0.08       -3.91      3.91 o 
   7 -13   9        0.30        5.08      3.51 o 
   8 -13   9        0.39        3.91      2.97 o 
  -4 -12   9        0.03       -2.27      3.67 o 
  -3 -12   9        2.82        3.20      4.45 o 
  -2 -12   9        9.27        8.36      2.27 o 
  -1 -12   9        1.60        6.09      1.48 o 
   0 -12   9        0.20        1.69      1.42 o 
   1 -12   9        0.16        0.39      3.20 o 
   2 -12   9        1.81        3.20      1.64 o 
   3 -12   9        0.50        1.48      3.28 o 
   4 -12   9        0.51        1.17      2.89 o 
   5 -12   9        1.07        0.78      3.67 o 
   6 -12   9        0.00       -1.56      2.97 o 
   7 -12   9        0.10       -0.86      3.05 o 
   8 -12   9        0.32       -4.53      4.53 o 
  -5 -11   9        1.02       -3.59      4.30 o 
  -4 -11   9        0.07       -2.03      3.05 o 
  -3 -11   9        5.57        4.53      2.97 o 
  -2 -11   9        5.94       -0.39      3.52 o 
  -1 -11   9        1.12       -1.02      2.97 o 
   0 -11   9        0.61        2.66      1.41 o 
   1 -11   9        1.62        1.33      3.12 o 
   2 -11   9        6.41        8.12      1.87 o 
   3 -11   9        7.89        2.03      3.91 o 
   4 -11   9        0.48       -1.02      2.89 o 
   5 -11   9        0.31        1.48      2.66 o 
   6 -11   9        2.04        3.44      1.80 o 
   7 -11   9        1.06        4.53      3.59 o 
   8 -11   9        0.00       -1.33      3.28 o 
   9 -11   9        0.00        3.28      3.12 o 
  -6 -10   9        0.20        5.23      4.06 o 
  -5 -10   9        0.37        0.00      3.44 o 
  -4 -10   9        5.17        6.87      1.64 o 
  -3 -10   9        9.14        3.75      3.12 o 
  -2 -10   9        0.02       -2.81      2.81 o 
  -1 -10   9        4.34        5.16      1.72 o 
   0 -10   9        6.61        8.96      1.16 o 
   1 -10   9       22.71       17.89      2.11 o 
   2 -10   9        3.64        0.94      3.52 o 
   3 -10   9       19.33       16.25      2.03 o 
   4 -10   9        0.13       -2.81      2.81 o 
   5 -10   9        0.19        0.86      1.25 o 
   6 -10   9        0.44        2.58      2.97 o 
   7 -10   9        0.00        1.56      2.97 o 
   8 -10   9        0.41        3.36      3.12 o 
   9 -10   9        0.10       -3.67      3.83 o 
  -7  -9   9        0.61       -1.80      4.14 o 
  -6  -9   9        0.10        1.33      3.28 o 
  -5  -9   9        8.34        0.00      3.67 o 
  -4  -9   9       10.82       11.33      2.27 o 
  -3  -9   9        5.20        3.36      2.58 o 
  -2  -9   9        0.02       -0.31      2.27 o 
  -1  -9   9        9.72       12.66      1.56 o 
   0  -9   9        2.28        4.04      1.91 o 
   1  -9   9        3.42        3.12      2.50 o 
   2  -9   9        3.83        3.36      1.48 o 
   3  -9   9        9.75       11.56      1.56 o 
   4  -9   9        0.34        0.00      2.03 o 
   5  -9   9        0.14       -0.31      2.66 o 
   6  -9   9        0.39        3.44      1.48 o 
   7  -9   9        0.09        1.48      3.12 o 
   8  -9   9        4.48        5.78      4.53 o 
   9  -9   9        1.27       -1.33      4.30 o 
  -8  -8   9        0.14        3.51      3.51 o 
  -7  -8   9        0.37        1.33      3.36 o 
  -6  -8   9        0.02        1.25      2.89 o 
  -5  -8   9       24.24       18.83      2.42 o 
  -4  -8   9       11.37       10.55      1.87 o 
  -3  -8   9        6.18        7.50      1.48 o 
  -2  -8   9       35.95       38.76      2.19 o 
  -1  -8   9       54.52       52.53      2.58 o 
   0  -8   9       39.04       35.24      1.57 o 
   1  -8   9       58.83       56.13      2.58 o 
   2  -8   9        0.97        0.55      2.19 o 
   3  -8   9        0.00        0.00      1.95 o 
   4  -8   9        2.66        3.20      1.33 o 
   5  -8   9        0.57       -0.94      2.58 o 
   6  -8   9        0.00        0.70      2.73 o 
   7  -8   9        1.23       -0.70      3.05 o 
   8  -8   9       17.03       25.39      2.66 o 
   9  -8   9        0.27       -2.66      3.59 o 
  -8  -7   9        0.01       -3.44      3.59 o 
  -7  -7   9        4.28        5.08      1.95 o 
  -6  -7   9        3.71        4.84      3.67 o 
  -5  -7   9        8.81        3.05      3.12 o 
  -4  -7   9        3.55        6.25      1.33 o 
  -3  -7   9        6.32        6.87      1.41 o 
  -2  -7   9        1.94       -1.48      2.42 o 
  -1  -7   9        0.09       -2.27      2.27 o 
   0  -7   9        5.24        4.60      0.88 o 
   1  -7   9      116.93      118.95      3.52 o 
   2  -7   9       12.28       14.37      1.41 o 
   3  -7   9        8.32        8.75      1.41 o 
   4  -7   9        0.47       -0.86      2.19 o 
   5  -7   9        0.43       -2.97      2.97 o 
   6  -7   9        2.03        1.33      2.81 o 
   7  -7   9        6.55        9.92      2.11 o 
   8  -7   9       13.93       14.45      2.50 o 
   9  -7   9        0.52        0.47      3.67 o 
  -9  -6   9        0.74       -4.30      4.30 o 
  -8  -6   9        0.50        1.33      2.73 o 
  -7  -6   9       20.63       26.41      2.34 o 
  -6  -6   9       28.87       27.82      2.34 o 
  -5  -6   9        0.03       -0.31      2.19 o 
  -4  -6   9       11.83       10.70      1.56 o 
  -3  -6   9        5.09        5.86      1.25 o 
  -2  -6   9      117.56      106.28      3.29 o 
  -1  -6   9       42.06       37.83      1.95 o 
   0  -6   9        0.42        1.50      1.46 o 
   1  -6   9        0.36        2.73      1.87 o 
   2  -6   9       27.46       27.90      1.88 o 
   3  -6   9        0.14        1.02      1.95 o 
   4  -6   9        1.62        0.55      2.58 o 
   5  -6   9        7.25        8.44      1.56 o 
   6  -6   9       34.85       39.07      2.89 o 
   7  -6   9        0.69        3.67      3.28 o 
   8  -6   9        1.02       -0.39      3.44 o 
   9  -6   9        0.61        0.00      3.12 o 
  -9  -5   9        0.13       -3.05      3.05 o 
  -8  -5   9        0.00       -2.27      3.75 o 
  -7  -5   9        8.83        4.77      3.28 o 
  -6  -5   9       12.78       12.66      1.80 o 
  -5  -5   9        0.54        1.41      1.33 o 
  -4  -5   9        9.66       10.62      1.33 o 
  -3  -5   9        6.80        7.42      1.33 o 
  -2  -5   9      121.91      116.00      3.37 o 
  -1  -5   9      180.29      179.35      5.72 o 
   0  -5   9       11.54       13.89      0.94 o 
   1  -5   9       11.74       12.19      1.33 o 
   2  -5   9        4.30        5.55      1.25 o 
   3  -5   9        2.12        2.03      1.17 o 
   4  -5   9        0.00        1.09      2.19 o 
   5  -5   9        7.11        4.30      3.36 o 
   6  -5   9       58.88       58.39      3.28 o 
   7  -5   9        1.73        0.78      2.97 o 
   8  -5   9        0.01        0.86      3.12 o 
   9  -5   9        0.02        2.81      3.83 o 
 -10  -4   9        0.00        0.62      2.42 o 
  -9  -4   9        4.10        1.72      2.11 o 
  -8  -4   9       14.13       11.41      2.11 o 
  -7  -4   9        2.58        0.31      2.81 o 
  -6  -4   9        0.05       -2.11      2.27 o 
  -5  -4   9       27.56       26.57      2.03 o 
  -4  -4   9       73.97       65.22      2.74 o 
  -3  -4   9        0.01        0.94      1.87 o 
  -2  -4   9       25.94       19.30      1.64 o 
  -1  -4   9        9.69       14.69      1.33 o 
   0  -4   9        4.46        4.70      1.13 o 
   1  -4   9        0.82       -0.86      1.95 o 
   2  -4   9        6.85       10.31      1.25 o 
   3  -4   9       13.18        7.97      1.33 o 
   4  -4   9       14.83       15.55      1.88 o 
   5  -4   9        3.58        2.73      1.64 o 
   6  -4   9       14.40        9.77      2.03 o 
   7  -4   9        2.21       -1.95      3.28 o 
   8  -4   9        0.57       -0.47      3.59 o 
 -10  -3   9        0.31        5.62      3.59 o 
  -9  -3   9        4.43       -3.52      3.52 o 
  -8  -3   9       15.01        9.61      2.27 o 
  -7  -3   9        0.05        0.00      2.58 o 
  -6  -3   9        7.22        8.20      1.56 o 
  -5  -3   9       26.17       26.80      1.95 o 
  -4  -3   9      186.76      162.09      4.94 o 
  -3  -3   9       52.47       42.92      2.03 o 
  -2  -3   9        3.26        3.36      0.94 o 
  -1  -3   9        5.84        1.33      2.11 o 
   0  -3   9       38.09       38.22      1.80 o 
   1  -3   9        3.87        0.47      2.11 o 
   2  -3   9        0.03       -2.34      2.34 o 
   3  -3   9        0.46        1.87      2.42 o 
   4  -3   9       75.02       77.72      3.05 o 
   5  -3   9       14.58       11.72      1.87 o 
   6  -3   9        0.68        0.39      3.12 o 
   7  -3   9        2.41        3.67      1.87 o 
   8  -3   9        0.00        1.95      1.95 o 
 -10  -2   9        1.18        2.73      2.19 o 
  -9  -2   9        4.10        2.03      3.75 o 
  -8  -2   9        0.12        1.95      1.56 o 
  -7  -2   9       30.29       35.71      2.34 o 
  -6  -2   9        6.53        3.28      1.56 o 
  -5  -2   9       20.35       18.52      1.95 o 
  -4  -2   9       70.60       58.96      2.50 o 
  -3  -2   9       29.62       26.34      1.72 o 
  -2  -2   9       27.02       28.52      1.64 o 
  -1  -2   9        1.90        2.03      1.56 o 
   0  -2   9        0.99        1.59      1.16 o 
   1  -2   9        0.78        0.47      1.95 o 
   2  -2   9        0.01       -1.56      2.42 o 
   3  -2   9       24.45       23.28      2.11 o 
   4  -2   9       83.30       89.07      3.44 o 
   5  -2   9        5.66        3.75      3.36 o 
   6  -2   9        0.38        3.05      3.28 o 
   7  -2   9        0.05       -2.97      3.59 o 
   8  -2   9        1.11       -2.34      3.98 o 
 -11  -1   9        0.98       -3.28      4.92 o 
 -10  -1   9        5.55       -2.97      4.37 o 
  -9  -1   9        0.56        3.12      3.20 o 
  -8  -1   9        1.21       -1.33      3.36 o 
  -7  -1   9       12.43       13.59      2.03 o 
  -6  -1   9       79.18       63.26      2.89 o 
  -5  -1   9        0.62        2.66      2.27 o 
  -4  -1   9        4.66        2.42      2.42 o 
  -3  -1   9       41.70       42.99      2.03 o 
  -2  -1   9       48.95       51.12      2.19 o 
  -1  -1   9        1.90        0.00      1.72 o 
   0  -1   9        7.58        5.63      0.80 o 
   1  -1   9        1.78        2.34      2.42 o 
   2  -1   9       26.58       30.63      2.11 o 
   3  -1   9       59.42       64.96      3.05 o 
   4  -1   9       17.82       14.30      2.11 o 
   5  -1   9        7.34        4.61      1.80 o 
   6  -1   9        0.00        1.25      2.73 o 
   7  -1   9        3.11        4.06      3.91 o 
 -11   0   9        1.72       -1.41      4.30 o 
 -10   0   9        1.51        1.25      2.11 o 
  -9   0   9        3.29        0.78      3.67 o 
  -8   0   9        0.01       -2.03      2.73 o 
  -7   0   9        6.14        5.00      3.67 o 
  -6   0   9       68.59       61.84      2.97 o 
  -5   0   9       15.99       12.27      1.64 o 
  -4   0   9       25.94       28.60      1.95 o 
  -3   0   9        0.17        0.47      2.03 o 
  -2   0   9        2.03        3.67      1.09 o 
  -1   0   9        9.70        2.27      3.28 o 
   0   0   9        1.99        0.94      1.05 o 
   1   0   9       66.62       65.28      2.81 o 
   2   0   9      145.82      160.29      4.70 o 
   3   0   9       11.23       15.55      1.95 o 
   4   0   9        0.05        2.73      1.41 o 
   5   0   9        3.07       -3.52      3.59 o 
   6   0   9        0.56       -1.33      3.05 o 
 -11   1   9        0.40        1.41      3.36 o 
 -10   1   9        0.00        2.11      3.28 o 
  -9   1   9        1.50        3.05      3.28 o 
  -8   1   9       12.16        8.36      2.03 o 
  -7   1   9        4.68        8.12      1.80 o 
  -6   1   9        4.05        3.12      1.56 o 
  -5   1   9       37.95       41.26      2.42 o 
  -4   1   9        6.54        7.34      1.41 o 
  -3   1   9        1.61        1.33      2.34 o 
  -2   1   9       10.22        8.98      1.48 o 
  -1   1   9        3.69        1.33      2.34 o 
   0   1   9        2.18        2.36      1.99 o 
   1   1   9       75.43       82.18      3.28 o 
   2   1   9       54.06       43.69      2.74 o 
   3   1   9        5.89       -2.73      3.36 o 
   4   1   9        0.56        1.56      2.50 o 
   5   1   9        1.32       -3.83      3.83 o 
   6   1   9        0.33        0.47      3.91 o 
 -11   2   9        0.02       -1.87      4.14 o 
 -10   2   9        0.01       -3.36      3.98 o 
  -9   2   9        0.39        1.56      3.83 o 
  -8   2   9       24.92       25.00      2.50 o 
  -7   2   9        0.69        2.66      2.97 o 
  -6   2   9        0.47        0.55      1.48 o 
  -5   2   9        0.07        1.17      2.42 o 
  -4   2   9        2.32        2.50      1.41 o 
  -3   2   9       19.74       16.41      1.72 o 
  -2   2   9        0.03        0.00      2.34 o 
  -1   2   9       48.77       54.32      2.74 o 
   0   2   9       69.79       80.54      2.29 o 
   1   2   9       14.33       14.06      2.03 o 
   2   2   9        0.08        4.69      1.17 o 
   3   2   9        5.50        7.58      1.72 o 
   4   2   9        0.00        1.72      3.59 o 
   5   2   9        1.97        4.22      3.91 o 
 -11   3   9        0.04       -0.94      4.45 o 
 -10   3   9        0.69        3.51      3.75 o 
  -9   3   9        0.18        5.31      3.59 o 
  -8   3   9       15.62       20.39      2.42 o 
  -7   3   9        8.62        9.37      1.87 o 
  -6   3   9        0.00        2.34      2.50 o 
  -5   3   9        1.94        3.75      1.48 o 
  -4   3   9        0.09       -2.42      2.42 o 
  -3   3   9        0.97       -0.62      2.66 o 
  -2   3   9        0.43        0.62      2.50 o 
  -1   3   9       31.19       33.99      2.50 o 
   0   3   9       37.32       32.73      1.82 o 
   1   3   9        3.58        4.06      2.50 o 
   2   3   9        1.58        0.00      3.12 o 
   3   3   9        0.08        1.33      2.66 o 
   4   3   9        0.26        0.47      3.83 o 
 -10   4   9        3.19        0.47      4.37 o 
  -9   4   9        0.35        3.36      3.67 o 
  -8   4   9        2.35       -1.95      3.98 o 
  -7   4   9        0.45        0.00      2.97 o 
  -6   4   9        0.08        1.80      2.42 o 
  -5   4   9        7.59        4.61      1.72 o 
  -4   4   9        0.27       -3.28      3.28 o 
  -3   4   9        8.58       13.12      1.95 o 
  -2   4   9        7.06        5.62      1.72 o 
  -1   4   9       13.35       11.25      1.95 o 
   0   4   9        4.64        2.89      2.50 o 
   1   4   9        3.04       -3.12      3.44 o 
   2   4   9        0.02        0.47      3.44 o 
   3   4   9        1.01        0.00      3.36 o 
 -10   5   9        6.92        7.11      5.00 o 
  -9   5   9        0.13        0.47      4.22 o 
  -8   5   9        0.03       -1.25      3.12 o 
  -7   5   9        0.76        2.81      3.44 o 
  -6   5   9        1.18       -1.56      3.75 o 
  -5   5   9        0.13        1.17      2.66 o 
  -4   5   9        1.02        4.84      1.48 o 
  -3   5   9        3.86       -1.48      3.05 o 
  -2   5   9        8.44        2.34      4.30 o 
  -1   5   9        4.59        5.70      3.52 o 
   0   5   9        0.12        0.23      2.32 o 
   1   5   9        0.73        0.47      3.51 o 
   2   5   9        0.09        3.91      3.67 o 
  -9   6   9        0.17        2.81      3.67 o 
  -8   6   9        0.08       -0.47      3.75 o 
  -7   6   9        0.50        2.19      3.36 o 
  -6   6   9        0.02       -3.51      3.51 o 
  -5   6   9        0.02       -2.42      2.97 o 
  -4   6   9        0.02       -3.44      3.44 o 
  -3   6   9        8.07        9.30      2.27 o 
  -2   6   9        9.15       12.03      2.50 o 
  -1   6   9        1.16        5.39      3.51 o 
   0   6   9        0.07        3.08      2.35 o 
  -8   7   9        0.50       -2.81      3.67 o 
  -7   7   9        0.11       -4.22      4.22 o 
  -6   7   9        0.52       -3.59      3.75 o 
  -5   7   9        0.14       -0.47      2.03 o 
  -4   7   9        0.85        1.87      3.83 o 
  -3   7   9        4.41       -0.47      4.37 o 
  -2   7   9        0.60        4.84      3.83 o 
  -1 -14  10        1.32        0.47      4.69 o 
   0 -14  10        2.35        3.55      2.43 o 
   1 -14  10        0.27       -3.98      3.98 o 
   2 -14  10        0.33        1.41      3.44 o 
   3 -14  10        0.12       -0.47      2.97 o 
   4 -14  10        8.78        9.69      2.73 o 
   5 -14  10        0.03       -4.53      4.53 o 
   6 -14  10        0.25       -1.87      3.98 o 
  -3 -13  10        0.00        5.47      3.44 o 
  -2 -13  10        0.38       -1.64      2.27 o 
  -1 -13  10        0.91       -1.25      3.36 o 
   0 -13  10        0.81       -1.18      2.51 o 
   1 -13  10        1.87        3.36      3.36 o 
   2 -13  10        2.96        0.00      3.59 o 
   3 -13  10        0.41        0.00      3.36 o 
   4 -13  10        8.28        1.25      4.22 o 
   5 -13  10        0.30       -2.11      3.44 o 
   6 -13  10        0.27        1.33      3.05 o 
   7 -13  10        0.07        3.83      3.36 o 
  -4 -12  10        0.14       -4.53      4.76 o 
  -3 -12  10        2.45        1.33      3.98 o 
  -2 -12  10        5.76        4.30      4.06 o 
  -1 -12  10        0.00        3.36      1.41 o 
   0 -12  10        1.41        2.55      2.08 o 
   1 -12  10        5.94       -1.80      3.52 o 
   2 -12  10       35.92       41.96      3.13 o 
   3 -12  10        1.59        4.22      2.97 o 
   4 -12  10        3.20        3.12      3.36 o 
   5 -12  10        0.03        0.00      2.73 o 
   6 -12  10        0.14       -2.50      3.51 o 
   7 -12  10        0.29        0.00      1.95 o 
   8 -12  10        0.04       -2.81      3.44 o 
  -5 -11  10        0.39        1.48      3.44 o 
  -4 -11  10        0.00       -2.11      3.59 o 
  -3 -11  10        3.07        0.00      2.73 o 
  -2 -11  10        3.27        3.52      3.12 o 
  -1 -11  10        2.83        3.36      2.81 o 
   0 -11  10        2.56        1.80      2.15 o 
   1 -11  10        0.49        2.11      2.73 o 
   2 -11  10       83.61      101.49      3.99 o 
   3 -11  10        3.34        4.61      3.20 o 
   4 -11  10        0.03       -2.81      2.97 o 
   5 -11  10        0.02       -0.39      3.12 o 
   6 -11  10        0.05       -0.39      2.97 o 
   7 -11  10        0.01       -3.75      4.30 o 
   8 -11  10        0.17        1.80      3.67 o 
  -6 -10  10        0.27        1.48      3.67 o 
  -5 -10  10        0.08       -2.11      3.20 o 
  -4 -10  10        4.18        3.67      2.89 o 
  -3 -10  10        1.28       -3.36      3.36 o 
  -2 -10  10        1.50       -0.31      2.50 o 
  -1 -10  10       21.75       17.50      2.19 o 
   0 -10  10       53.59       58.01      3.20 o 
   1 -10  10        6.73        6.33      1.87 o 
   2 -10  10       30.19       33.76      2.58 o 
   3 -10  10        0.34        1.33      2.27 o 
   4 -10  10        0.05        0.70      2.42 o 
   5 -10  10        3.98        4.45      1.56 o 
   6 -10  10        0.13        1.56      2.58 o 
   7 -10  10        0.11        0.94      1.72 o 
   8 -10  10        0.00       -0.86      3.83 o 
  -7  -9  10        0.71        0.47      3.98 o 
  -6  -9  10        0.01        3.98      3.36 o 
  -5  -9  10        3.00        4.06      2.97 o 
  -4  -9  10        6.32       -3.36      3.36 o 
  -3  -9  10        0.35       -0.31      2.42 o 
  -2  -9  10        2.73        3.59      3.20 o 
  -1  -9  10        3.61        3.44      2.97 o 
   0  -9  10      223.51      219.00      4.85 o 
   1  -9  10        9.37       13.91      1.87 o 
   2  -9  10        4.13        7.58      1.48 o 
   3  -9  10        0.37        0.00      2.27 o 
   4  -9  10        0.05        1.95      2.50 o 
   5  -9  10        5.01        3.12      3.12 o 
   6  -9  10        0.75        3.36      1.56 o 
   7  -9  10        0.06        2.42      2.97 o 
   8  -9  10        1.16        3.51      3.91 o 
  -8  -8  10        0.22       -2.81      4.45 o 
  -7  -8  10        2.49        2.89      2.34 o 
  -6  -8  10        0.87       -1.56      2.58 o 
  -5  -8  10        4.65        3.36      3.52 o 
  -4  -8  10        3.67        2.42      2.58 o 
  -3  -8  10       15.39       13.28      1.72 o 
  -2  -8  10       16.46       18.20      1.95 o 
  -1  -8  10        0.12        0.00      2.81 o 
   0  -8  10      123.61      120.26      3.56 o 
   1  -8  10        0.23       -2.42      2.58 o 
   2  -8  10        1.64        2.89      1.95 o 
   3  -8  10       14.29       12.42      1.80 o 
   4  -8  10        0.01        2.42      1.25 o 
   5  -8  10        0.26       -1.95      2.66 o 
   6  -8  10        0.11        1.48      3.05 o 
   7  -8  10        2.76        3.20      3.28 o 
   8  -8  10        3.74        1.33      3.91 o 
  -8  -7  10        0.39        4.22      3.91 o 
  -7  -7  10        0.40        0.86      2.58 o 
  -6  -7  10        3.84        1.56      3.36 o 
  -5  -7  10        1.72        0.70      2.66 o 
  -4  -7  10        0.45       -1.56      2.50 o 
  -3  -7  10       14.16       11.33      1.80 o 
  -2  -7  10      156.54      138.02      4.15 o 
  -1  -7  10        1.42        0.78      2.50 o 
   0  -7  10        0.52       -0.75      1.60 o 
   1  -7  10        3.84        3.98      1.25 o 
   2  -7  10        1.95        3.28      2.34 o 
   3  -7  10       32.51       37.59      2.27 o 
   4  -7  10        0.06        0.62      2.50 o 
   5  -7  10        5.61        4.30      3.44 o 
   6  -7  10        0.00        2.89      2.58 o 
   7  -7  10        1.94        3.20      3.83 o 
   8  -7  10        0.92       -2.58      4.37 o 
  -9  -6  10        3.33        4.45      3.91 o 
  -8  -6  10        0.11        1.33      2.58 o 
  -7  -6  10        5.09        6.01      1.95 o 
  -6  -6  10        7.66        6.25      1.80 o 
  -5  -6  10        0.23       -2.19      2.27 o 
  -4  -6  10        0.46        0.00      2.27 o 
  -3  -6  10       17.16       17.11      1.95 o 
  -2  -6  10      228.25      227.54      7.21 o 
  -1  -6  10       17.64       22.27      1.72 o 
   0  -6  10        0.31       -1.14      1.48 o 
   1  -6  10       20.17       16.80      1.64 o 
   2  -6  10        3.59        6.87      1.17 o 
   3  -6  10        6.08        6.33      1.48 o 
   4  -6  10        1.46        1.95      1.56 o 
   5  -6  10       15.84       23.98      2.11 o 
   6  -6  10        5.26        3.67      3.28 o 
   7  -6  10        1.50        0.78      3.05 o 
   8  -6  10        0.10       -3.75      3.75 o 
  -9  -5  10        0.29       -2.66      3.05 o 
  -8  -5  10        0.36        0.86      3.59 o 
  -7  -5  10        5.90        5.31      3.52 o 
  -6  -5  10        1.07        3.05      2.11 o 
  -5  -5  10       10.18       12.81      1.64 o 
  -4  -5  10       24.68       26.57      2.11 o 
  -3  -5  10        8.43        7.58      1.64 o 
  -2  -5  10      172.17      166.12      5.17 o 
  -1  -5  10       12.92       15.23      1.56 o 
   0  -5  10        5.09        5.81      0.80 o 
   1  -5  10       40.04       33.06      1.95 o 
   2  -5  10       11.77       11.87      1.56 o 
   3  -5  10       21.82       22.27      1.95 o 
   4  -5  10        5.81        7.34      1.64 o 
   5  -5  10        2.49        1.33      2.58 o 
   6  -5  10        4.53        5.62      3.83 o 
   7  -5  10        1.45        0.78      3.67 o 
   8  -5  10        0.00        0.94      4.06 o 
 -10  -4  10        0.22        5.00      3.36 o 
  -9  -4  10        1.14        2.19      3.05 o 
  -8  -4  10        4.71        6.17      1.95 o 
  -7  -4  10        2.10        5.55      1.56 o 
  -6  -4  10        3.27        3.59      2.89 o 
  -5  -4  10       39.81       41.66      2.50 o 
  -4  -4  10      197.78      202.27      6.03 o 
  -3  -4  10       40.17       38.45      2.34 o 
  -2  -4  10       61.15       57.93      2.42 o 
  -1  -4  10        7.28        6.56      1.17 o 
   0  -4  10       12.67       11.41      0.99 o 
   1  -4  10       14.28       18.05      1.56 o 
   2  -4  10       10.28       13.83      1.56 o 
   3  -4  10       24.04       30.71      2.19 o 
   4  -4  10        0.09       -0.31      2.66 o 
   5  -4  10        6.06        3.83      3.20 o 
   6  -4  10        0.06       -1.87      3.36 o 
   7  -4  10        0.33        2.58      2.97 o 
   8  -4  10        0.01       -4.45      4.45 o 
 -10  -3  10        0.01        0.47      4.22 o 
  -9  -3  10        3.01       -3.67      3.98 o 
  -8  -3  10        2.31        0.39      2.66 o 
  -7  -3  10        2.43        4.53      3.05 o 
  -6  -3  10        0.26        2.66      1.48 o 
  -5  -3  10        5.75        7.26      1.64 o 
  -4  -3  10      493.52      484.93     12.75 o 
  -3  -3  10       18.96       23.05      1.80 o 
  -2  -3  10        0.59       -1.72      1.87 o 
  -1  -3  10        3.37        3.75      1.09 o 
   0  -3  10       26.74       23.63      1.24 o 
   1  -3  10        1.83       -0.23      2.19 o 
   2  -3  10       15.92       14.38      1.80 o 
   3  -3  10        5.21        3.83      1.56 o 
   4  -3  10        4.79        5.00      1.48 o 
   5  -3  10        0.59        0.70      2.73 o 
   6  -3  10        0.26        4.37      2.73 o 
   7  -3  10        0.00       -2.19      3.44 o 
 -10  -2  10        0.68        0.94      3.67 o 
  -9  -2  10        1.03        1.56      1.95 o 
  -8  -2  10        0.41       -2.89      2.89 o 
  -7  -2  10       17.52       18.91      2.19 o 
  -6  -2  10       60.40       78.64      3.21 o 
  -5  -2  10       15.64       12.81      2.03 o 
  -4  -2  10      148.85      153.28      4.78 o 
  -3  -2  10        0.21        0.55      2.11 o 
  -2  -2  10        5.10        2.03      2.03 o 
  -1  -2  10       14.59       11.72      1.48 o 
   0  -2  10        5.52        5.71      1.64 o 
   1  -2  10        3.57        4.69      1.17 o 
   2  -2  10        5.49        6.25      1.33 o 
   3  -2  10       14.78       11.64      1.72 o 
   4  -2  10        4.07        5.94      1.48 o 
   5  -2  10        0.04        2.66      3.28 o 
   6  -2  10        0.49        1.72      2.42 o 
   7  -2  10        2.06       -4.30      4.30 o 
 -10  -1  10        1.09        4.06      3.59 o 
  -9  -1  10        0.14       -1.56      3.28 o 
  -8  -1  10        0.06       -1.09      3.12 o 
  -7  -1  10        0.01        3.05      2.58 o 
  -6  -1  10      269.06      281.04      7.68 o 
  -5  -1  10        1.19        3.75      2.58 o 
  -4  -1  10        0.05       -0.55      1.87 o 
  -3  -1  10        6.80        7.34      1.48 o 
  -2  -1  10       13.16       13.98      1.48 o 
  -1  -1  10       21.36       24.92      1.95 o 
   0  -1  10       10.07       10.07      1.60 o 
   1  -1  10       17.13       18.59      1.88 o 
   2  -1  10        0.00       -2.19      2.73 o 
   3  -1  10        0.04        3.12      1.48 o 
   4  -1  10        0.75        2.58      2.58 o 
   5  -1  10        0.43        2.81      2.27 o 
   6  -1  10        0.07        1.33      2.81 o 
 -10   0  10        0.09        0.00      3.20 o 
  -9   0  10        1.09        0.00      3.28 o 
  -8   0  10        4.48        4.14      1.87 o 
  -7   0  10        0.57        4.37      3.36 o 
  -6   0  10      106.43      114.20      3.91 o 
  -5   0  10        6.50        7.89      1.48 o 
  -4   0  10        0.00        0.31      2.27 o 
  -3   0  10        5.71        3.67      2.50 o 
  -2   0  10        0.06        0.70      1.09 o 
  -1   0  10        2.10        2.89      2.97 o 
   0   0  10        5.48        1.90      1.79 o 
   1   0  10       20.12       19.53      2.03 o 
   2   0  10        9.50       11.25      1.64 o 
   3   0  10        0.03        1.80      2.89 o 
   4   0  10        2.93       -3.28      3.28 o 
   5   0  10        1.03       -0.47      4.22 o 
   6   0  10        0.19       -4.61      4.61 o 
 -10   1  10        0.01       -3.12      3.91 o 
  -9   1  10        0.40       -0.78      3.51 o 
  -8   1  10       39.66       40.79      3.05 o 
  -7   1  10        4.05        7.81      1.95 o 
  -6   1  10        6.70        1.64      3.36 o 
  -5   1  10        4.77        3.12      1.64 o 
  -4   1  10        0.23       -2.42      2.73 o 
  -3   1  10       31.46       38.45      2.34 o 
  -2   1  10        0.61        0.31      2.50 o 
  -1   1  10       20.08       24.22      2.03 o 
   0   1  10        2.90        2.08      1.96 o 
   1   1  10        0.00       -3.05      3.05 o 
   2   1  10        0.01        0.70      2.58 o 
   3   1  10        0.48       -3.36      3.36 o 
   4   1  10        0.03       -3.36      3.36 o 
   5   1  10        2.96       -1.87      4.69 o 
 -10   2  10        0.14       -3.12      3.75 o 
  -9   2  10        0.15       -2.11      3.83 o 
  -8   2  10       34.65       33.21      3.05 o 
  -7   2  10        6.19        3.36      2.11 o 
  -6   2  10        0.09        0.00      2.34 o 
  -5   2  10        0.16        1.02      2.66 o 
  -4   2  10        0.20       -1.25      2.73 o 
  -3   2  10        5.35        8.67      1.56 o 
  -2   2  10        0.03        2.03      1.41 o 
  -1   2  10       11.57       14.22      1.87 o 
   0   2  10        3.65        6.16      1.45 o 
   1   2  10        1.04        1.09      2.97 o 
   2   2  10        1.70        3.59      2.66 o 
   3   2  10        0.26        3.44      2.89 o 
   4   2  10        0.02       -0.47      3.36 o 
 -10   3  10        1.47       -3.67      4.92 o 
  -9   3  10        2.97        0.00      4.69 o 
  -8   3  10       14.30       18.05      2.50 o 
  -7   3  10        0.12       -3.05      3.28 o 
  -6   3  10        0.51        0.70      2.73 o 
  -5   3  10        6.27        7.34      1.80 o 
  -4   3  10        0.45       -1.02      2.97 o 
  -3   3  10        5.39        7.58      1.56 o 
  -2   3  10        2.53        1.41      2.97 o 
  -1   3  10        1.14        0.39      2.89 o 
   0   3  10        1.47        0.63      2.08 o 
   1   3  10        0.01        2.89      2.66 o 
   2   3  10        0.00        3.98      2.73 o 
   3   3  10        1.56        0.94      4.06 o 
  -9   4  10        1.71       -3.12      4.06 o 
  -8   4  10        0.45        2.58      3.67 o 
  -7   4  10        0.06        4.45      2.97 o 
  -6   4  10        0.04       -0.78      2.97 o 
  -5   4  10        3.01        7.73      1.64 o 
  -4   4  10        0.72        3.05      2.97 o 
  -3   4  10        2.25        4.22      2.97 o 
  -2   4  10        0.00       -1.95      2.81 o 
  -1   4  10        2.99        2.81      3.44 o 
   0   4  10        0.07        0.66      1.99 o 
   1   4  10        0.26        0.00      3.05 o 
   2   4  10        0.00        4.84      3.51 o 
  -9   5  10        0.00       -3.28      4.45 o 
  -8   5  10        0.12       -3.59      4.22 o 
  -7   5  10        0.03        2.19      3.12 o 
  -6   5  10        0.08        4.22      3.05 o 
  -5   5  10        0.02       -2.03      3.05 o 
  -4   5  10        0.62        1.64      2.66 o 
  -3   5  10        2.32        3.36      1.80 o 
  -2   5  10        1.40        0.00      3.44 o 
  -1   5  10        0.01        4.53      3.59 o 
   0   5  10        0.08       -2.32      2.32 o 
  -7   6  10        0.54       -1.41      3.67 o 
  -6   6  10        0.09        2.73      4.22 o 
  -5   6  10        0.07        0.47      2.73 o 
  -4   6  10        0.50       -3.67      3.67 o 
  -3   6  10        2.57        5.62      3.59 o 
  -2   6  10        1.23        4.30      3.20 o 
  -1 -14  11        0.56       -0.94      3.98 o 
   0 -14  11        0.82        3.36      2.37 o 
   1 -14  11        0.71        1.41      3.75 o 
   2 -14  11        0.86       -0.86      4.14 o 
   3 -14  11        0.41        2.34      3.98 o 
   4 -14  11        7.10        5.70      2.73 o 
   5 -14  11        0.62        4.84      3.67 o 
  -2 -13  11        0.03        1.95      3.83 o 
  -1 -13  11        0.05       -1.72      3.75 o 
   0 -13  11        0.16       -0.86      2.10 o 
   1 -13  11        0.75        3.36      1.64 o 
   2 -13  11       13.97       14.76      2.50 o 
   3 -13  11        2.49        5.70      1.80 o 
   4 -13  11        2.20        1.80      3.67 o 
   5 -13  11        0.02       -3.67      3.67 o 
   6 -13  11        0.17       -2.27      4.06 o 
  -4 -12  11        0.28        0.00      3.59 o 
  -3 -12  11        1.28        1.87      2.03 o 
  -2 -12  11        1.56        5.23      3.75 o 
  -1 -12  11        0.77       -3.44      3.44 o 
   0 -12  11        0.38        3.51      1.91 o 
   1 -12  11        0.01        0.78      3.59 o 
   2 -12  11       34.18       32.27      3.20 o 
   3 -12  11        4.53        5.23      3.75 o 
   4 -12  11        0.35        2.50      3.20 o 
   5 -12  11        0.12        4.30      2.89 o 
   6 -12  11        0.21        1.80      3.75 o 
   7 -12  11        0.20        4.76      3.75 o 
  -5 -11  11        0.79        3.44      4.14 o 
  -4 -11  11        0.23       -3.83      4.14 o 
  -3 -11  11        0.50        0.39      3.36 o 
  -2 -11  11        2.24        5.62      3.44 o 
  -1 -11  11        1.59        2.73      2.50 o 
   0 -11  11       10.90        9.63      1.95 o 
   1 -11  11        7.32        9.30      1.87 o 
   2 -11  11       40.80       43.45      2.81 o 
   3 -11  11        0.74       -3.28      3.28 o 
   4 -11  11        0.66       -3.36      3.36 o 
   5 -11  11        0.05       -0.78      2.66 o 
   6 -11  11        0.02       -3.67      3.67 o 
   7 -11  11        0.06        4.53      3.05 o 
  -6 -10  11        0.87        5.39      4.76 o 
  -5 -10  11        0.00        2.27      3.44 o 
  -4 -10  11        0.41        0.00      2.58 o 
  -3 -10  11        0.17        1.56      2.81 o 
  -2 -10  11        3.63        6.01      1.72 o 
  -1 -10  11        1.67        1.41      2.97 o 
   0 -10  11       75.13       72.81      4.30 o 
   1 -10  11       19.81       20.94      2.27 o 
   2 -10  11        9.67        7.34      1.95 o 
   3 -10  11        9.58       12.03      1.87 o 
   4 -10  11        2.66        0.39      3.36 o 
   5 -10  11        2.81        2.34      3.12 o 
   6 -10  11        0.18        0.00      3.12 o 
   7 -10  11        0.16       -3.75      3.75 o 
   8 -10  11        0.07        2.81      3.44 o 
  -7  -9  11        1.30        1.95      4.30 o 
  -6  -9  11        0.41       -1.25      3.05 o 
  -5  -9  11        0.35        4.22      2.81 o 
  -4  -9  11        3.14        2.89      1.72 o 
  -3  -9  11        0.67        2.58      2.42 o 
  -2  -9  11        4.11        3.75      2.66 o 
  -1  -9  11        6.40        5.31      3.59 o 
   0  -9  11      204.97      211.39     11.71 o 
   1  -9  11       21.67       22.35      2.34 o 
   2  -9  11        0.48       -1.56      2.58 o 
   3  -9  11        0.27       -2.66      2.73 o 
   4  -9  11        0.01       -1.72      3.05 o 
   5  -9  11        0.43       -1.48      2.73 o 
   6  -9  11        0.53       -0.39      3.05 o 
   7  -9  11        0.00        3.05      3.20 o 
   8  -9  11        0.06       -3.67      4.22 o 
  -7  -8  11        3.86        5.55      3.75 o 
  -6  -8  11        0.06       -0.31      1.56 o 
  -5  -8  11        0.00        0.78      3.05 o 
  -4  -8  11        2.46        3.98      3.28 o 
  -3  -8  11        3.81       -0.31      3.12 o 
  -2  -8  11       58.92       65.27      3.13 o 
  -1  -8  11       38.60       38.76      2.58 o 
   0  -8  11       74.68       83.70      2.38 o 
   1  -8  11       36.84       41.42      2.42 o 
   2  -8  11        0.81       -2.66      2.66 o 
   3  -8  11        7.15        3.91      3.05 o 
   4  -8  11        1.13        0.70      3.05 o 
   5  -8  11        0.00       -2.97      2.97 o 
   6  -8  11        0.76       -0.39      2.97 o 
   7  -8  11        0.01        2.58      3.51 o 
   8  -8  11        0.49        4.69      3.75 o 
  -8  -7  11        0.00       -4.14      4.14 o 
  -7  -7  11        0.06        3.05      3.05 o 
  -6  -7  11        0.54        1.17      2.97 o 
  -5  -7  11        0.13       -3.05      3.05 o 
  -4  -7  11        1.21        1.33      2.27 o 
  -3  -7  11        0.25        0.94      2.27 o 
  -2  -7  11      290.28      288.13      8.86 o 
  -1  -7  11       78.66       82.34      3.21 o 
   0  -7  11        0.39       -0.12      1.69 o 
   1  -7  11        1.14        1.17      1.95 o 
   2  -7  11        0.85       -2.34      2.34 o 
   3  -7  11        8.70        8.91      1.80 o 
   4  -7  11        0.78        2.03      2.19 o 
   5  -7  11        0.06        3.59      2.66 o 
   6  -7  11        0.27        1.17      2.97 o 
   7  -7  11        0.01       -2.97      3.28 o 
   8  -7  11        0.00       -1.41      4.06 o 
  -9  -6  11        5.53       11.87      2.89 o 
  -8  -6  11        0.03        0.47      3.36 o 
  -7  -6  11        0.03       -0.78      3.12 o 
  -6  -6  11        0.40        1.48      3.12 o 
  -5  -6  11        1.58        0.31      2.81 o 
  -4  -6  11        8.99       11.56      1.72 o 
  -3  -6  11       26.90       27.58      2.42 o 
  -2  -6  11      163.09      178.35      5.32 o 
  -1  -6  11       44.38       47.76      2.50 o 
   0  -6  11        8.77       14.93      2.11 o 
   1  -6  11        0.66        0.00      2.27 o 
   2  -6  11        1.38        2.11      2.11 o 
   3  -6  11        4.85        5.47      1.56 o 
   4  -6  11        1.91        0.31      2.50 o 
   5  -6  11        0.09       -0.70      3.36 o 
   6  -6  11        1.27        1.17      3.36 o 
   7  -6  11        0.05        0.86      3.91 o 
  -9  -5  11        0.68       -4.53      4.53 o 
  -8  -5  11        0.10        2.58      3.67 o 
  -7  -5  11        0.04       -3.67      3.67 o 
  -6  -5  11        0.06        1.09      2.89 o 
  -5  -5  11        0.12       -2.66      2.66 o 
  -4  -5  11       97.56       96.28      3.52 o 
  -3  -5  11       95.39       94.56      3.52 o 
  -2  -5  11       11.64       14.37      1.80 o 
  -1  -5  11        6.47        8.83      1.33 o 
   0  -5  11        4.28        3.38      1.10 o 
   1  -5  11       15.99       18.83      1.80 o 
   2  -5  11        0.93        2.97      2.19 o 
   3  -5  11        0.02       -2.81      2.81 o 
   4  -5  11        2.40       -0.31      2.97 o 
   5  -5  11        0.06        0.47      1.56 o 
   6  -5  11        0.49       -0.31      1.72 o 
   7  -5  11        0.01        4.45      3.75 o 
  -9  -4  11        0.00       -4.06      4.06 o 
  -8  -4  11        0.03       -1.17      3.44 o 
  -7  -4  11        0.03       -0.70      3.20 o 
  -6  -4  11        0.15        4.14      2.58 o 
  -5  -4  11        6.02        9.06      1.80 o 
  -4  -4  11      123.80      132.70      3.91 o 
  -3  -4  11       31.70       31.73      2.19 o 
  -2  -4  11       27.31       28.91      2.03 o 
  -1  -4  11       17.07       20.24      1.72 o 
   0  -4  11        0.76        3.05      1.60 o 
   1  -4  11       26.23       26.96      2.03 o 
   2  -4  11        2.14        2.73      2.19 o 
   3  -4  11        0.24       -2.19      2.19 o 
   4  -4  11        0.60        2.11      2.73 o 
   5  -4  11        0.50        2.34      3.28 o 
   6  -4  11        0.00       -3.51      3.51 o 
   7  -4  11        0.43        2.19      2.19 o 
 -10  -3  11        0.15       -3.75      3.75 o 
  -9  -3  11        0.01       -2.19      3.36 o 
  -8  -3  11        0.06       -0.78      3.12 o 
  -7  -3  11        0.18        2.19      2.89 o 
  -6  -3  11        4.50       -3.05      3.05 o 
  -5  -3  11       40.30       45.87      2.66 o 
  -4  -3  11       64.95       68.25      3.05 o 
  -3  -3  11       17.31       19.06      1.88 o 
  -2  -3  11        3.04        2.50      2.03 o 
  -1  -3  11        6.38        7.42      1.41 o 
   0  -3  11        0.74       -0.40      1.99 o 
   1  -3  11        0.38        0.94      1.72 o 
   2  -3  11        1.55       -1.87      2.34 o 
   3  -3  11        0.38        1.33      2.58 o 
   4  -3  11        2.51        4.76      1.72 o 
   5  -3  11        0.17        2.42      2.42 o 
   6  -3  11        0.01       -1.33      3.44 o 
 -10  -2  11        0.01       -3.28      3.91 o 
  -9  -2  11        0.00        2.66      3.36 o 
  -8  -2  11        0.18        1.95      3.05 o 
  -7  -2  11        0.55        0.39      3.36 o 
  -6  -2  11       39.41       33.84      2.66 o 
  -5  -2  11       19.81       18.59      2.11 o 
  -4  -2  11        2.48        3.28      2.50 o 
  -3  -2  11       39.28       46.34      2.50 o 
  -2  -2  11        7.93       13.12      1.48 o 
  -1  -2  11       37.26       40.64      2.34 o 
   0  -2  11        3.02        3.28      1.60 o 
   1  -2  11        2.46        3.75      2.42 o 
   2  -2  11        0.21       -1.02      2.03 o 
   3  -2  11        0.07        2.19      2.34 o 
   4  -2  11        1.43        0.00      2.81 o 
   5  -2  11        0.95       -1.25      3.59 o 
   6  -2  11        0.32       -4.37      4.37 o 
 -10  -1  11        0.05        2.34      3.83 o 
  -9  -1  11        0.13        2.19      3.44 o 
  -8  -1  11        0.00        2.66      1.56 o 
  -7  -1  11        4.44       -0.70      3.67 o 
  -6  -1  11       69.78       84.51      3.52 o 
  -5  -1  11       20.57       22.42      2.27 o 
  -4  -1  11        0.41       -0.31      2.81 o 
  -3  -1  11        0.60        1.80      2.11 o 
  -2  -1  11        0.56       -2.73      2.73 o 
  -1  -1  11        2.93        4.30      2.66 o 
   0  -1  11        0.23       -1.98      1.98 o 
   1  -1  11        0.24       -0.31      2.50 o 
   2  -1  11        1.70       -1.72      3.12 o 
   3  -1  11        0.16       -2.97      3.12 o 
   4  -1  11        0.04       -1.25      3.05 o 
   5  -1  11        0.21        1.48      1.87 o 
 -10   0  11        0.03        6.09      3.67 o 
  -9   0  11        0.03       -2.11      3.12 o 
  -8   0  11        4.94        0.00      3.20 o 
  -7   0  11        8.79        5.70      2.11 o 
  -6   0  11        8.07       11.48      2.34 o 
  -5   0  11       10.61        9.30      1.95 o 
  -4   0  11        1.02       -3.36      3.36 o 
  -3   0  11       13.25       13.12      1.87 o 
  -2   0  11        2.62        3.83      2.97 o 
  -1   0  11        0.62        1.33      2.58 o 
   0   0  11        2.72        1.24      1.87 o 
   1   0  11        0.21        2.81      3.28 o 
   2   0  11        4.21        7.73      1.80 o 
   3   0  11        0.56       -3.20      3.20 o 
   4   0  11        0.35        0.00      3.20 o 
   5   0  11        1.26        5.00      1.95 o 
 -10   1  11        0.05       -4.22      4.22 o 
  -9   1  11        0.21       -2.58      3.67 o 
  -8   1  11       18.71       17.97      2.66 o 
  -7   1  11       12.90       16.17      2.34 o 
  -6   1  11        0.18        3.98      2.66 o 
  -5   1  11        0.01        0.00      2.58 o 
  -4   1  11        0.56        3.05      2.81 o 
  -3   1  11        5.32        5.39      3.28 o 
  -2   1  11        0.36       -1.02      2.66 o 
  -1   1  11        0.00       -0.70      2.50 o 
   0   1  11        0.00       -1.03      1.79 o 
   1   1  11        0.13        1.17      1.64 o 
   2   1  11        0.09        2.03      3.28 o 
   3   1  11        0.18        3.05      2.66 o 
   4   1  11        0.59        3.36      1.95 o 
  -9   2  11        2.55       -4.53      4.53 o 
  -8   2  11       10.74       16.33      2.66 o 
  -7   2  11        0.81        4.37      3.75 o 
  -6   2  11        1.25       -1.17      3.44 o 
  -5   2  11        0.05        4.06      2.97 o 
  -4   2  11        0.52       -0.70      2.97 o 
  -3   2  11        1.19        4.76      1.33 o 
  -2   2  11        3.88        4.37      2.81 o 
  -1   2  11        0.02        0.39      2.11 o 
   0   2  11        2.07        3.09      1.58 o 
   1   2  11        0.00        0.62      1.72 o 
   2   2  11        0.12       -3.75      3.75 o 
   3   2  11        0.74        2.89      3.12 o 
  -9   3  11        4.05        5.16      3.59 o 
  -8   3  11        1.32        0.00      3.83 o 
  -7   3  11        0.01       -1.25      3.44 o 
  -6   3  11        0.29        0.78      2.89 o 
  -5   3  11        2.93       -3.12      3.12 o 
  -4   3  11        0.67        1.56      2.97 o 
  -3   3  11        0.02       -1.95      3.28 o 
  -2   3  11        0.86        2.81      2.81 o 
  -1   3  11        0.86        4.92      3.20 o 
   0   3  11        0.88       -1.73      5.94 o 
   1   3  11        0.15        4.14      3.28 o 
   2   3  11        0.23        0.00      3.28 o 
  -8   4  11        0.76        3.28      3.59 o 
  -7   4  11        0.53        0.47      3.98 o 
  -6   4  11        0.01       -0.86      3.28 o 
  -5   4  11        3.32        6.17      1.87 o 
  -4   4  11        1.90        0.00      3.20 o 
  -3   4  11        0.18       -1.64      3.44 o 
  -2   4  11        0.06       -1.72      3.51 o 
  -1   4  11        0.11       -3.44      3.44 o 
   0   4  11        0.09       -0.72      2.38 o 
  -7   5  11        0.46        0.00      3.59 o 
  -6   5  11        0.29       -0.47      3.67 o 
  -5   5  11        0.13        4.61      2.89 o 
  -4   5  11        0.87        1.41      3.67 o 
  -3   5  11        0.48       -0.94      3.98 o 
  -2   5  11        0.77       -3.98      3.98 o 
   0 -14  12        0.04        2.37      1.46 o 
   1 -14  12        0.07        2.89      2.19 o 
   2 -14  12        0.54       -4.37      4.37 o 
   3 -14  12        1.78        1.95      3.91 o 
   4 -14  12        1.58       -0.94      4.06 o 
  -2 -13  12        0.30        5.39      3.59 o 
  -1 -13  12        0.70        2.34      3.59 o 
   0 -13  12        0.00       -0.31      2.58 o 
   1 -13  12        1.56       -0.86      3.75 o 
   2 -13  12        6.58       10.15      2.73 o 
   3 -13  12        3.32       -3.91      4.14 o 
   4 -13  12        0.03        2.34      3.75 o 
   5 -13  12        0.21        0.94      3.36 o 
  -3 -12  12        0.87       -3.59      4.22 o 
  -2 -12  12        0.03        1.80      3.59 o 
  -1 -12  12        0.40        0.47      3.05 o 
   0 -12  12        0.00       -2.34      2.34 o 
   1 -12  12        1.61        0.39      3.59 o 
   2 -12  12        4.86        6.25      2.11 o 
   3 -12  12        2.98        0.86      4.37 o 
   4 -12  12        0.76        1.33      2.89 o 
   5 -12  12        0.01        0.94      3.36 o 
   6 -12  12        0.34        0.94      3.51 o 
  -5 -11  12        0.51       -0.94      3.75 o 
  -4 -11  12        1.10        2.81      3.98 o 
  -3 -11  12        0.76       -4.06      4.06 o 
  -2 -11  12        0.03        2.89      1.56 o 
  -1 -11  12        1.96        4.45      2.97 o 
   0 -11  12        2.89       -1.27      2.66 o 
   1 -11  12        5.55        0.39      3.83 o 
   2 -11  12        1.05        0.78      3.12 o 
   3 -11  12        1.27        0.00      3.28 o 
   4 -11  12        0.86       -2.81      2.89 o 
   5 -11  12        3.27        4.76      3.75 o 
   6 -11  12        0.12       -2.66      4.06 o 
   7 -11  12        0.02        1.41      3.44 o 
  -6 -10  12        0.01        0.47      3.91 o 
  -5 -10  12        0.73       -3.98      3.98 o 
  -4 -10  12        0.00       -0.39      2.97 o 
  -3 -10  12        0.08        2.42      2.97 o 
  -2 -10  12        0.31        2.34      3.28 o 
  -1 -10  12        0.50       -0.70      2.58 o 
   0 -10  12        3.88        2.72      5.66 o 
   1 -10  12        6.40        0.00      3.36 o 
   2 -10  12        2.22       -0.70      3.28 o 
   3 -10  12        2.03        3.83      3.20 o 
   4 -10  12        0.32        3.91      2.81 o 
   5 -10  12        4.21        2.89      3.83 o 
   6 -10  12        0.01        3.05      3.28 o 
   7 -10  12        0.00        1.87      3.20 o 
  -6  -9  12        0.34        2.81      2.81 o 
  -5  -9  12        0.00       -3.36      3.36 o 
  -4  -9  12        0.01       -3.12      3.12 o 
  -3  -9  12        0.24        1.17      1.64 o 
  -2  -9  12        0.41        3.28      2.73 o 
  -1  -9  12        8.74        1.41      3.98 o 
   0  -9  12       11.39       12.84      1.38 o 
   1  -9  12        5.51        6.09      1.72 o 
   2  -9  12        1.12       -3.20      3.20 o 
   3  -9  12        1.62        0.70      3.28 o 
   4  -9  12        1.30        0.00      3.05 o 
   5  -9  12        0.57        2.42      2.97 o 
   6  -9  12        0.00       -2.97      3.59 o 
   7  -9  12        0.00       -3.20      3.51 o 
  -7  -8  12        0.40        0.47      3.91 o 
  -6  -8  12        0.16        3.98      3.12 o 
  -5  -8  12        0.81        0.78      1.72 o 
  -4  -8  12        0.00        3.05      2.89 o 
  -3  -8  12        0.76        2.50      2.50 o 
  -2  -8  12        0.25        1.02      2.58 o 
  -1  -8  12       12.59       12.34      2.11 o 
   0  -8  12        0.00        0.79      1.82 o 
   1  -8  12        8.13        6.25      1.72 o 
   2  -8  12        0.01        2.73      2.66 o 
   3  -8  12        5.23        2.81      2.66 o 
   4  -8  12        0.89        1.87      2.58 o 
   5  -8  12        0.27       -2.34      2.89 o 
   6  -8  12        0.18       -2.50      3.59 o 
   7  -8  12        0.06        4.14      3.51 o 
  -8  -7  12        0.06        0.47      3.83 o 
  -7  -7  12        0.21        5.00      3.83 o 
  -6  -7  12        0.68        0.00      3.12 o 
  -5  -7  12        0.84        0.00      2.97 o 
  -4  -7  12        1.88        3.98      2.81 o 
  -3  -7  12       12.41       14.30      1.95 o 
  -2  -7  12       36.26       41.89      2.66 o 
  -1  -7  12       10.57       15.39      1.87 o 
   0  -7  12        0.33        1.09      1.60 o 
   1  -7  12        0.49        1.64      2.73 o 
   2  -7  12        3.34        3.20      1.56 o 
   3  -7  12       10.90        7.34      1.72 o 
   4  -7  12        0.31        2.19      2.58 o 
   5  -7  12        0.02        1.17      3.12 o 
   6  -7  12        0.10        2.97      3.20 o 
   7  -7  12        0.00        1.41      4.06 o 
  -8  -6  12        0.26        0.47      3.83 o 
  -7  -6  12        2.54       -0.39      3.59 o 
  -6  -6  12        0.34       -0.78      2.89 o 
  -5  -6  12        2.16        4.14      1.64 o 
  -4  -6  12        0.04       -2.73      2.73 o 
  -3  -6  12       11.86        4.30      3.36 o 
  -2  -6  12       10.70        9.30      1.87 o 
  -1  -6  12        7.54        5.00      3.28 o 
   0  -6  12        0.48       -0.42      1.81 o 
   1  -6  12        2.47        1.72      1.41 o 
   2  -6  12        6.42       10.39      1.87 o 
   3  -6  12        5.62        4.22      3.20 o 
   4  -6  12        0.19        0.55      1.48 o 
   5  -6  12        0.01       -1.17      2.97 o 
   6  -6  12        0.41       -1.72      3.20 o 
   7  -6  12        0.16       -0.94      3.75 o 
  -8  -5  12        0.98        5.78      2.11 o 
  -7  -5  12        2.75        1.25      3.28 o 
  -6  -5  12        0.01        1.17      2.03 o 
  -5  -5  12        8.74        8.36      1.95 o 
  -4  -5  12       23.57       20.31      2.27 o 
  -3  -5  12       10.47        8.83      1.72 o 
  -2  -5  12        0.00        0.31      2.58 o 
  -1  -5  12        2.91        3.91      1.33 o 
   0  -5  12        3.91        1.41      1.99 o 
   1  -5  12       39.97       40.09      2.58 o 
   2  -5  12        0.13        0.00      2.81 o 
   3  -5  12        0.24        0.70      2.97 o 
   4  -5  12        1.00        0.39      3.12 o 
   5  -5  12        0.12        0.78      2.89 o 
   6  -5  12        0.08        1.33      3.36 o 
  -9  -4  12        1.20        6.25      3.91 o 
  -8  -4  12        0.14        2.66      3.20 o 
  -7  -4  12        0.76       -2.73      3.44 o 
  -6  -4  12        0.06        1.09      3.12 o 
  -5  -4  12        4.80        4.37      1.64 o 
  -4  -4  12       16.76       13.36      1.88 o 
  -3  -4  12        2.65        0.00      2.27 o 
  -2  -4  12        7.71        6.02      1.64 o 
  -1  -4  12        0.35        0.62      2.03 o 
   0  -4  12       10.42       16.37      1.32 o 
   1  -4  12       19.12       20.47      2.11 o 
   2  -4  12        0.48       -2.66      2.66 o 
   3  -4  12        0.73        2.19      2.34 o 
   4  -4  12        0.01        0.78      3.51 o 
   5  -4  12        0.01        2.11      2.89 o 
   6  -4  12        0.00        0.47      3.59 o 
  -9  -3  12        1.55        4.69      3.20 o 
  -8  -3  12        0.31        3.83      3.59 o 
  -7  -3  12        3.02        3.12      3.91 o 
  -6  -3  12        1.38       -1.80      2.97 o 
  -5  -3  12        9.70        9.06      1.80 o 
  -4  -3  12        1.19       -1.33      2.81 o 
  -3  -3  12        1.30        2.19      1.48 o 
  -2  -3  12        2.34        2.81      1.33 o 
  -1  -3  12       38.21       37.67      2.50 o 
   0  -3  12        5.35        6.22      1.02 o 
   1  -3  12        2.03        4.06      2.73 o 
   2  -3  12        1.20        2.66      1.33 o 
   3  -3  12        0.12        0.39      2.81 o 
   4  -3  12        0.36       -3.05      3.05 o 
   5  -3  12        0.86       -3.51      3.51 o 
  -9  -2  12        0.06       -3.12      3.28 o 
  -8  -2  12        0.29       -3.05      3.05 o 
  -7  -2  12        2.37        0.78      3.36 o 
  -6  -2  12        4.41        1.48      3.05 o 
  -5  -2  12        2.76        0.39      1.72 o 
  -4  -2  12        7.88        9.69      1.64 o 
  -3  -2  12        0.03       -0.94      2.42 o 
  -2  -2  12        4.10        4.53      2.81 o 
  -1  -2  12       21.80       14.30      2.03 o 
   0  -2  12        1.38        2.44      1.63 o 
   1  -2  12        2.19        2.50      3.05 o 
   2  -2  12        0.94       -1.48      3.51 o 
   3  -2  12        0.16        2.42      2.73 o 
   4  -2  12        0.22        2.97      2.97 o 
   5  -2  12        0.01        3.75      2.89 o 
  -9  -1  12        0.24       -1.33      3.59 o 
  -8  -1  12        0.12        2.97      3.91 o 
  -7  -1  12        6.41        3.36      1.80 o 
  -6  -1  12        4.25        4.45      1.72 o 
  -5  -1  12        0.17        2.11      2.73 o 
  -4  -1  12        1.15       -1.02      2.73 o 
  -3  -1  12        8.21        5.16      3.20 o 
  -2  -1  12        6.15        4.06      3.12 o 
  -1  -1  12        9.33        6.95      1.64 o 
   0  -1  12        0.25        1.76      1.71 o 
   1  -1  12        0.01       -2.81      2.81 o 
   2  -1  12        0.19       -3.12      3.12 o 
   3  -1  12        0.25       -2.50      3.59 o 
   4  -1  12        0.01       -2.27      3.67 o 
  -9   0  12        1.15        3.20      4.06 o 
  -8   0  12        0.40        0.86      3.67 o 
  -7   0  12        3.22       -4.14      4.14 o 
  -6   0  12        0.17        1.17      2.89 o 
  -5   0  12        0.00        0.00      3.12 o 
  -4   0  12        0.38        1.48      2.42 o 
  -3   0  12       11.21        3.59      3.20 o 
  -2   0  12        1.51        0.70      2.66 o 
  -1   0  12        3.93        6.72      1.64 o 
   0   0  12        1.54        0.02      2.20 o 
   1   0  12        0.04        2.27      1.48 o 
   2   0  12        0.81       -2.11      3.28 o 
   3   0  12        0.00        3.59      2.58 o 
  -9   1  12        2.12        0.16      2.27 o 
  -8   1  12        2.87        2.19      4.06 o 
  -7   1  12        0.28        2.50      3.28 o 
  -6   1  12        0.53       -0.39      3.20 o 
  -5   1  12        0.02       -1.95      2.97 o 
  -4   1  12        0.64       -1.48      3.36 o 
  -3   1  12       17.50       16.02      2.19 o 
  -2   1  12        0.11        2.27      2.81 o 
  -1   1  12        0.23        3.51      2.42 o 
   0   1  12        0.01       -1.03      2.50 o 
   1   1  12        0.00       -3.67      3.67 o 
   2   1  12        0.00       -2.27      3.67 o 
  -8   2  12        0.75        3.67      2.27 o 
  -7   2  12        0.01       -3.91      4.14 o 
  -6   2  12        0.19       -3.67      3.67 o 
  -5   2  12        2.37        2.89      3.20 o 
  -4   2  12        0.68       -3.51      3.51 o 
  -3   2  12        4.71        4.06      3.20 o 
  -2   2  12        0.64        3.67      3.28 o 
  -1   2  12        0.11       -0.86      3.67 o 
   0   2  12        0.36       -5.00      5.00 o 
   1   2  12        0.02       -2.27      3.59 o 
  -8   3  12        0.11       -1.41      3.36 o 
  -7   3  12        0.08        2.27      3.51 o 
  -6   3  12        0.07       -3.98      3.98 o 
  -5   3  12       10.76        6.95      2.58 o 
  -4   3  12        0.39        0.00      2.97 o 
  -3   3  12        0.23       -0.47      3.28 o 
  -2   3  12        0.19        5.78      3.59 o 
  -1   3  12        0.01        3.67      3.75 o 
   0   3  12        0.05        3.05      1.63 o 
  -6   4  12        0.07        2.34      3.59 o 
  -5   4  12        2.96       -2.73      4.22 o 
  -4   4  12        0.13        4.22      3.51 o 
  -3   4  12        0.21        0.47      3.67 o 
  -2   4  12        0.00        0.47      3.59 o 
  -1 -13  13        0.09       -2.81      3.75 o 
   0 -13  13        0.20        0.28      2.34 o 
   1 -13  13        0.02        1.87      3.75 o 
   2 -13  13        1.99       -2.27      3.98 o 
   3 -13  13        1.01        1.41      3.59 o 
   4 -13  13        0.04        3.91      3.67 o 
  -3 -12  13        1.85        3.91      2.42 o 
  -2 -12  13        0.04        4.22      3.12 o 
  -1 -12  13        0.55        1.80      3.83 o 
   0 -12  13        0.06        0.71      1.84 o 
   1 -12  13        0.07       -1.72      3.59 o 
   2 -12  13        1.18       -3.83      4.06 o 
   3 -12  13        0.56        1.33      2.03 o 
   4 -12  13        0.60        1.41      3.51 o 
   5 -12  13        0.54       -4.30      4.30 o 
  -4 -11  13        0.99       -1.80      3.98 o 
  -3 -11  13        1.13       -3.05      3.67 o 
  -2 -11  13        0.01       -1.25      3.20 o 
  -1 -11  13        0.67        4.69      3.28 o 
   0 -11  13        0.65        1.90      2.04 o 
   1 -11  13        1.33        0.00      3.36 o 
   2 -11  13        0.30        3.75      2.97 o 
   3 -11  13        0.01        0.47      3.20 o 
   4 -11  13        0.41       -2.11      3.75 o 
   5 -11  13        4.77        9.14      2.34 o 
   6 -11  13        0.02        3.83      3.44 o 
  -5 -10  13        1.35        5.94      2.34 o 
  -4 -10  13        0.26        5.47      3.51 o 
  -3 -10  13        0.04        0.47      2.81 o 
  -2 -10  13        0.26        2.11      2.66 o 
  -1 -10  13        0.17       -3.44      3.44 o 
   0 -10  13        2.29        1.24      2.34 o 
   1 -10  13        0.03        0.70      1.56 o 
   2 -10  13        1.88        2.42      1.64 o 
   3 -10  13        0.94        0.78      3.36 o 
   4 -10  13        0.37        1.72      3.36 o 
   5 -10  13        3.74       -3.52      4.06 o 
   6 -10  13        0.02        3.28      3.51 o 
  -6  -9  13        0.19       -0.47      3.36 o 
  -5  -9  13        2.01        0.94      3.75 o 
  -4  -9  13        0.21       -2.42      2.81 o 
  -3  -9  13        2.62        4.06      2.97 o 
  -2  -9  13        1.12        3.91      3.12 o 
  -1  -9  13        0.08       -2.19      2.81 o 
   0  -9  13        2.92        1.01      2.77 o 
   1  -9  13        0.20       -1.09      2.73 o 
   2  -9  13        0.98       -2.66      2.89 o 
   3  -9  13       10.35       12.42      2.11 o 
   4  -9  13        0.29        3.67      3.28 o 
   5  -9  13        1.41        4.76      3.20 o 
   6  -9  13        0.02       -1.41      4.14 o 
  -7  -8  13        0.13        1.02      3.75 o 
  -6  -8  13        0.12        0.94      3.28 o 
  -5  -8  13        1.46       -0.39      3.44 o 
  -4  -8  13        0.24       -2.34      2.89 o 
  -3  -8  13        1.28        1.95      2.97 o 
  -2  -8  13        0.55       -3.20      3.20 o 
  -1  -8  13        0.43        2.89      2.73 o 
   0  -8  13        2.85        3.65      1.19 o 
   1  -8  13        0.84        1.95      1.64 o 
   2  -8  13        0.50        2.19      2.73 o 
   3  -8  13       12.16        3.12      1.95 o 
   4  -8  13        0.55        1.64      3.28 o 
   5  -8  13        0.51        2.58      2.97 o 
   6  -8  13        0.82        2.34      4.22 o 
  -7  -7  13        0.55        0.00      3.83 o 
  -6  -7  13        0.06        1.80      2.97 o 
  -5  -7  13        1.43        4.14      2.58 o 
  -4  -7  13        3.47       -2.97      3.28 o 
  -3  -7  13        0.13        1.41      1.72 o 
  -2  -7  13        4.74        4.30      3.05 o 
  -1  -7  13        0.00       -2.89      2.89 o 
   0  -7  13        1.15       -0.27      2.77 o 
   1  -7  13        8.40        2.81      3.20 o 
   2  -7  13        0.04        0.70      3.05 o 
   3  -7  13        8.29        7.34      1.95 o 
   4  -7  13        0.19        1.95      1.72 o 
   5  -7  13        0.19        3.44      3.28 o 
   6  -7  13        0.00        2.34      3.59 o 
  -8  -6  13        0.01       -3.75      4.30 o 
  -7  -6  13        3.52        3.20      3.59 o 
  -6  -6  13        0.07       -1.64      3.51 o 
  -5  -6  13        2.51       -1.56      3.12 o 
  -4  -6  13        0.23        1.09      2.66 o 
  -3  -6  13        0.08       -0.31      2.66 o 
  -2  -6  13        0.10        3.83      2.50 o 
  -1  -6  13        0.34        1.72      2.66 o 
   0  -6  13        0.09       -0.40      1.89 o 
   1  -6  13       17.39        9.92      1.80 o 
   2  -6  13        3.04        4.53      1.64 o 
   3  -6  13        1.22       -3.67      3.67 o 
   4  -6  13        1.60        4.92      3.05 o 
   5  -6  13        0.05        0.47      3.44 o 
   6  -6  13        0.44        6.01      2.03 o 
  -8  -5  13        0.00       -0.47      3.67 o 
  -7  -5  13        0.11        0.86      3.67 o 
  -6  -5  13        0.33        1.25      3.67 o 
  -5  -5  13        0.04        1.56      3.20 o 
  -4  -5  13        1.41       -0.39      3.28 o 
  -3  -5  13        1.44        0.31      2.73 o 
  -2  -5  13        0.01        0.70      2.81 o 
  -1  -5  13        3.74       -0.31      3.20 o 
   0  -5  13        1.87        0.20      3.79 o 
   1  -5  13       23.64       25.00      2.19 o 
   2  -5  13        1.56        2.58      2.89 o 
   3  -5  13        0.39       -2.34      3.28 o 
   4  -5  13        0.26        2.97      3.28 o 
   5  -5  13        0.37        3.20      2.97 o 
  -8  -4  13        0.00        4.22      3.51 o 
  -7  -4  13        0.63        0.00      3.44 o 
  -6  -4  13        0.36        4.37      2.89 o 
  -5  -4  13        0.45       -3.83      3.83 o 
  -4  -4  13        3.05        5.78      1.64 o 
  -3  -4  13        0.45       -1.02      2.89 o 
  -2  -4  13        0.03       -1.02      3.05 o 
  -1  -4  13       12.48       14.69      1.87 o 
   0  -4  13        5.89        0.55      2.66 o 
   1  -4  13        5.03        5.16      3.83 o 
   2  -4  13        0.05       -3.12      3.12 o 
   3  -4  13        0.26        4.06      2.73 o 
   4  -4  13        0.10       -3.36      3.36 o 
   5  -4  13        1.23       -0.47      4.22 o 
  -8  -3  13        0.14        2.73      3.51 o 
  -7  -3  13        0.55        2.11      3.59 o 
  -6  -3  13        0.05       -2.73      3.05 o 
  -5  -3  13        1.86       -2.97      3.12 o 
  -4  -3  13        1.00        2.89      2.58 o 
  -3  -3  13        1.49        5.70      1.48 o 
  -2  -3  13        4.45        0.39      2.50 o 
  -1  -3  13       28.12       22.03      2.58 o 
   0  -3  13        2.07        1.92      2.14 o 
   1  -3  13        0.62        1.33      1.56 o 
   2  -3  13        0.69       -3.20      3.20 o 
   3  -3  13        0.81        4.69      3.75 o 
   4  -3  13        0.07       -3.75      3.75 o 
  -8  -2  13        0.08        3.20      3.51 o 
  -7  -2  13        0.82        5.31      1.64 o 
  -6  -2  13        3.13       -1.56      4.30 o 
  -5  -2  13        0.29        2.11      1.56 o 
  -4  -2  13        0.53       -1.48      2.73 o 
  -3  -2  13        3.45        6.72      1.80 o 
  -2  -2  13        3.79        3.28      2.58 o 
  -1  -2  13       10.79       11.56      1.95 o 
   0  -2  13        1.36        2.32      2.40 o 
   1  -2  13        0.18       -0.78      2.97 o 
   2  -2  13        1.10        5.00      3.05 o 
   3  -2  13        1.52        1.80      3.36 o 
   4  -2  13        0.22        2.89      3.83 o 
  -8  -1  13        0.35        5.94      3.51 o 
  -7  -1  13        0.55        2.58      3.51 o 
  -6  -1  13        1.21       -0.39      3.12 o 
  -5  -1  13        0.21       -1.17      2.81 o 
  -4  -1  13        1.05       -3.51      3.51 o 
  -3  -1  13       11.62        1.87      4.53 o 
  -2  -1  13        1.09        3.44      2.42 o 
  -1  -1  13        1.11       -1.56      3.05 o 
   0  -1  13        0.39       -0.40      2.10 o 
   1  -1  13        1.43        2.11      3.36 o 
   2  -1  13        0.02       -1.72      3.59 o 
   3  -1  13        1.33        6.09      2.27 o 
  -8   0  13        0.51        4.14      3.51 o 
  -7   0  13        0.01        3.12      3.28 o 
  -6   0  13        0.43       -2.11      2.73 o 
  -5   0  13        0.24       -1.64      3.05 o 
  -4   0  13        1.23       -0.39      3.59 o 
  -3   0  13        9.19        7.19      1.95 o 
  -2   0  13        2.08       -2.81      3.20 o 
  -1   0  13        0.01        0.78      3.05 o 
   0   0  13        3.00        9.01      1.41 o 
   1   0  13        1.45        0.00      3.59 o 
   2   0  13        0.02        2.50      1.87 o 
  -8   1  13        0.44        1.41      3.59 o 
  -7   1  13        0.05        4.61      3.28 o 
  -6   1  13        0.01       -0.86      2.03 o 
  -5   1  13        1.41       -0.39      3.44 o 
  -4   1  13        0.59        1.72      2.89 o 
  -3   1  13        2.18        1.25      3.67 o 
  -2   1  13        0.01       -2.97      3.83 o 
  -1   1  13        1.01        0.70      2.11 o 
   0   1  13        0.04        3.06      2.56 o 
   1   1  13        1.71        4.14      2.11 o 
  -7   2  13        0.00        4.30      3.59 o 
  -6   2  13        0.14        0.47      3.98 o 
  -5   2  13        3.30        3.59      3.91 o 
  -4   2  13        0.52        0.94      2.50 o 
  -3   2  13        0.04        3.59      3.20 o 
  -2   2  13        1.01        3.67      3.44 o 
  -1   2  13        1.19        3.75      3.36 o 
  -4   3  13        0.02        1.87      3.44 o 
   1 -13  14        0.09       -0.94      2.19 o 
   2 -13  14        0.21       -2.81      3.83 o 
  -2 -12  14        0.09       -1.41      3.91 o 
  -1 -12  14        0.08        2.42      4.53 o 
   0 -12  14        0.00       -1.14      2.29 o 
   1 -12  14        0.02        3.28      2.89 o 
   2 -12  14        0.06        0.94      2.11 o 
   3 -12  14        0.13        2.42      3.05 o 
   4 -12  14        0.01        2.97      3.59 o 
  -3 -11  14        1.47        1.48      4.22 o 
  -2 -11  14        0.01        2.34      3.20 o 
  -1 -11  14        0.15       -0.86      3.91 o 
   0 -11  14        0.14       -2.68      2.68 o 
   1 -11  14        0.68        1.33      3.20 o 
   2 -11  14        0.15        4.76      1.95 o 
   3 -11  14        0.12        4.14      2.89 o 
   4 -11  14        0.28       -3.67      3.67 o 
  -4 -10  14        0.06       -3.91      3.91 o 
  -3 -10  14        0.76       -4.14      4.14 o 
  -2 -10  14        0.03        0.47      2.89 o 
  -1 -10  14        0.01        0.86      3.51 o 
   0 -10  14        1.70        3.55      2.25 o 
   1 -10  14        0.00       -3.83      3.83 o 
   2 -10  14        0.01       -0.39      2.89 o 
   3 -10  14        0.20        2.66      3.05 o 
   4 -10  14        0.54        2.11      2.11 o 
   5 -10  14        0.27       -3.91      3.91 o 
  -5  -9  14        3.71        4.76      4.22 o 
  -4  -9  14        0.01       -3.28      3.28 o 
  -3  -9  14        0.05        0.86      2.50 o 
  -2  -9  14        0.01       -0.39      3.28 o 
  -1  -9  14        1.40        0.70      1.87 o 
   0  -9  14        1.27        3.30      2.46 o 
   1  -9  14        0.29        1.48      1.56 o 
   2  -9  14        1.09        0.47      1.72 o 
   3  -9  14        0.95        0.00      3.59 o 
   4  -9  14        0.30       -0.86      3.51 o 
   5  -9  14        0.27        2.34      3.28 o 
  -6  -8  14        0.01        1.95      3.91 o 
  -5  -8  14        3.81        6.41      4.22 o 
  -4  -8  14        0.01        1.33      3.12 o 
  -3  -8  14        0.05       -3.28      3.28 o 
  -2  -8  14        3.50       -0.39      3.67 o 
  -1  -8  14        0.20       -0.39      3.36 o 
   0  -8  14        0.37        2.40      1.95 o 
   1  -8  14        0.41        1.17      3.12 o 
   2  -8  14        2.26        5.00      1.80 o 
   3  -8  14        0.77       -1.25      3.44 o 
   4  -8  14        0.01        2.66      3.75 o 
   5  -8  14        0.24       -0.47      3.75 o 
  -6  -7  14        0.06        2.81      4.14 o 
  -5  -7  14        0.20       -2.58      2.97 o 
  -4  -7  14        0.01        4.61      2.89 o 
  -3  -7  14        0.20       -2.81      2.81 o 
  -2  -7  14        2.05        1.56      3.12 o 
  -1  -7  14        0.16       -0.39      2.89 o 
   0  -7  14        0.17        2.11      1.91 o 
   1  -7  14        0.15        1.17      2.81 o 
   2  -7  14        1.00        0.00      3.51 o 
   3  -7  14        0.81        0.00      2.73 o 
   4  -7  14        0.71        1.33      3.91 o 
   5  -7  14        0.45        1.41      3.20 o 
  -7  -6  14        5.30        8.05      2.66 o 
  -6  -6  14        0.04        3.20      2.97 o 
  -5  -6  14        0.13       -3.83      3.83 o 
  -4  -6  14        0.87        3.28      3.05 o 
  -3  -6  14        0.46       -1.56      2.89 o 
  -2  -6  14        0.58        1.17      3.05 o 
  -1  -6  14        0.39        4.22      2.58 o 
   0  -6  14        1.27       -0.38      3.59 o 
   1  -6  14        1.01        2.73      2.42 o 
   2  -6  14        0.01        2.34      1.48 o 
   3  -6  14        0.02        1.72      3.28 o 
   4  -6  14        0.27        2.73      3.67 o 
  -7  -5  14        0.98        0.94      3.67 o 
  -6  -5  14        0.00        1.80      3.36 o 
  -5  -5  14        0.11       -0.78      3.28 o 
  -4  -5  14        0.88       -3.51      3.51 o 
  -3  -5  14        0.31       -3.20      3.20 o 
  -2  -5  14        0.96        4.53      2.97 o 
  -1  -5  14        0.12        2.97      1.41 o 
   0  -5  14        1.58        1.90      2.34 o 
   1  -5  14        1.82        2.81      2.66 o 
   2  -5  14        0.32        1.25      2.97 o 
   3  -5  14        0.43        1.33      3.59 o 
   4  -5  14        0.42        1.87      3.51 o 
  -7  -4  14        0.13        5.55      3.75 o 
  -6  -4  14        0.00       -3.44      3.44 o 
  -5  -4  14        0.21        1.25      2.97 o 
  -4  -4  14        0.02       -1.17      3.67 o 
  -3  -4  14        0.02       -0.78      3.05 o 
  -2  -4  14        0.05        0.78      2.58 o 
  -1  -4  14        0.78        1.17      2.58 o 
   0  -4  14        0.22        0.55      1.95 o 
   1  -4  14        0.04        4.92      3.36 o 
   2  -4  14        0.03       -1.72      3.75 o 
   3  -4  14        2.12        1.80      4.06 o 
  -7  -3  14        0.11        2.27      3.67 o 
  -6  -3  14        0.15       -2.11      3.20 o 
  -5  -3  14        1.12        2.89      2.73 o 
  -4  -3  14        1.71        0.00      2.58 o 
  -3  -3  14        0.03       -2.73      3.59 o 
  -2  -3  14        1.31        1.56      3.12 o 
  -1  -3  14        2.27       -2.73      3.05 o 
   0  -3  14        0.27        3.70      1.97 o 
   1  -3  14        0.08        4.69      3.28 o 
   2  -3  14        0.00        1.33      3.83 o 
   3  -3  14        1.69        1.87      3.91 o 
  -7  -2  14        0.00        1.56      1.87 o 
  -6  -2  14        0.55       -0.86      3.28 o 
  -5  -2  14        0.04        3.36      3.67 o 
  -4  -2  14        1.29        4.92      3.05 o 
  -3  -2  14        0.79       -2.03      3.12 o 
  -2  -2  14        0.84        2.03      3.28 o 
  -1  -2  14        0.03        0.86      3.12 o 
   0  -2  14        0.22        1.05      2.07 o 
   1  -2  14        1.16       -4.30      4.30 o 
   2  -2  14        0.48        1.87      3.75 o 
  -7  -1  14        0.19        3.28      3.28 o 
  -6  -1  14        0.35       -3.51      3.51 o 
  -5  -1  14        0.12       -0.47      3.91 o 
  -4  -1  14        0.28        3.44      3.20 o 
  -3  -1  14        1.32        0.47      3.44 o 
  -2  -1  14        1.22        4.69      1.95 o 
  -1  -1  14        0.01       -1.33      3.75 o 
   0  -1  14        0.41        0.60      4.69 o 
   1  -1  14        0.81        5.16      3.36 o 
  -6   0  14        0.80        0.94      3.44 o 
  -5   0  14        0.68        2.27      2.89 o 
  -4   0  14        0.65        1.80      3.75 o 
  -3   0  14        0.48        3.12      3.28 o 
  -2   0  14        0.23       -3.36      3.36 o 
  -1   0  14        0.06       -3.59      3.59 o 
   0   0  14        0.01       -0.46      2.62 o 
  -5   1  14        0.35       -1.87      4.06 o 
  -4   1  14        0.61        3.28      3.44 o 
  -3   1  14        0.08       -0.47      3.91 o 
  -2   1  14        0.33       -1.87      3.91 o 
  -2 -11  15        0.26        1.33      2.19 o 
  -1 -11  15        0.03        4.84      3.67 o 
   0 -11  15        0.02        1.27      2.34 o 
   1 -11  15        0.22        2.34      3.67 o 
   2 -11  15        0.58       -4.14      4.14 o 
  -3 -10  15        0.49       -3.67      3.67 o 
  -2 -10  15        0.00       -3.75      3.75 o 
  -1 -10  15        0.02       -1.33      2.97 o 
   0 -10  15        0.01        2.03      2.04 o 
   1 -10  15        1.22       -0.86      3.36 o 
   2 -10  15        1.04        5.08      3.91 o 
   3 -10  15        0.01       -0.94      3.36 o 
  -4  -9  15        0.87        2.42      3.67 o 
  -3  -9  15        0.01        0.94      3.12 o 
  -2  -9  15        0.15        0.94      3.36 o 
  -1  -9  15        0.17        3.51      2.97 o 
   0  -9  15        1.30        3.38      1.78 o 
   1  -9  15        0.02       -3.83      3.83 o 
   2  -9  15        0.12        1.33      3.59 o 
   3  -9  15        0.48       -4.45      4.45 o 
  -5  -8  15        1.38        0.94      4.37 o 
  -4  -8  15        0.16        2.81      3.44 o 
  -3  -8  15        0.21        2.66      3.44 o 
  -2  -8  15        0.00        0.86      3.91 o 
  -1  -8  15        1.39        4.30      3.12 o 
   0  -8  15        1.35        2.50      3.44 o 
   1  -8  15        0.13       -2.11      4.06 o 
   2  -8  15        0.01        3.12      3.67 o 
   3  -8  15        0.63        6.01      3.67 o 
  -5  -7  15        0.02        4.22      3.59 o 
  -4  -7  15        0.06        2.73      3.28 o 
  -3  -7  15        0.55       -1.72      3.36 o 
  -2  -7  15        0.21        2.58      3.12 o 
  -1  -7  15        0.45        2.97      2.34 o 
   0  -7  15        0.14       -0.51      1.99 o 
   1  -7  15        0.16        0.00      2.73 o 
   2  -7  15        0.25       -2.19      3.91 o 
   3  -7  15        0.06       -1.41      3.98 o 
  -6  -6  15        0.30        0.94      3.59 o 
  -5  -6  15        0.48        3.67      3.59 o 
  -4  -6  15        0.00       -2.58      3.51 o 
  -3  -6  15        0.87        0.86      3.36 o 
  -2  -6  15        0.11        0.62      1.80 o 
  -1  -6  15        0.04       -1.64      3.44 o 
   0  -6  15        0.08        2.61      1.37 o 
   1  -6  15        1.00        2.58      2.58 o 
   2  -6  15        0.23       -3.12      3.91 o 
   3  -6  15        0.23        3.75      4.06 o 
  -6  -5  15        0.01        0.47      2.89 o 
  -5  -5  15        1.28        0.94      3.59 o 
  -4  -5  15        0.18        2.58      1.95 o 
  -3  -5  15        0.98        3.67      1.80 o 
  -2  -5  15        0.07        0.00      3.05 o 
  -1  -5  15        0.02        1.72      3.20 o 
   0  -5  15        0.65       -0.21      2.40 o 
   1  -5  15        0.07       -2.19      3.59 o 
   2  -5  15        0.19        2.73      3.36 o 
  -6  -4  15        0.01       -0.94      3.36 o 
  -5  -4  15        0.53       -0.86      3.36 o 
  -4  -4  15        0.35        1.33      3.12 o 
  -3  -4  15        0.94        1.33      3.59 o 
  -2  -4  15        1.08        0.47      3.83 o 
  -1  -4  15        0.12        3.44      3.20 o 
   0  -4  15        1.02        1.49      2.45 o 
   1  -4  15        0.01        0.94      3.20 o 
   2  -4  15        0.10       -0.47      4.14 o 
  -6  -3  15        0.25       -3.83      3.83 o 
  -5  -3  15        0.58       -3.51      3.51 o 
  -4  -3  15        0.46        2.19      3.91 o 
  -3  -3  15        0.11       -0.86      3.28 o 
  -2  -3  15        0.69        2.19      3.20 o 
  -1  -3  15        0.93       -1.80      3.91 o 
   0  -3  15        0.72       -1.95      2.60 o 
   1  -3  15        0.04        3.75      3.67 o 
  -6  -2  15        0.61       -1.41      4.37 o 
  -5  -2  15        0.84        4.22      2.89 o 
  -4  -2  15        1.23        5.94      1.95 o 
  -3  -2  15        0.09        4.06      3.20 o 
  -2  -2  15        1.09        0.47      3.20 o 
  -1  -2  15        1.41        0.94      4.14 o 
   0  -2  15        0.28        0.07      2.66 o 
  -5  -1  15        0.00        2.58      2.03 o 
  -4  -1  15        0.25       -4.22      4.22 o 
  -3  -1  15        1.14        1.41      3.75 o 
  -2  -1  15        0.66       -0.47      4.30 o 
                                                 
